# Supplementary material for: Global phenotypic and genomic comparison of two Saccharomyces cerevisiae wine strains reveals a novel role of the sulfur assimilation pathway in adaptation at low temperature fermentations
Source: BMC Genomics. 2014 Dec 3;15(1):1059. doi: 10.1186/1471-2164-15-1059 (PMC4265444; doi:10.1186/1471-2164-15-1059)
Supplement: Supplementary file 1 — Additional file 1: Table S1: Yeast strains used in this study. (XLSX 12 KB) [file 12864_2014_6727_MOESM1_ESM.xlsx]

## Sheet: Hoja1
Table S1. Yeast strains used in this study
	Code Name	Commercial Name
	P1	Lalvin®ICVD254
	P2	Uvaferm®WAM
	P3	Lalvin®ICVD80
	P4	Lalvin® Rhone2056
	P5	Lalvin®ICVGRE
	P6	Lalvin®EC1118
	P7	Lalvin®ICVD47
	P8	Uvaferm®CEG
	P9	Lalvin®Rhone2323
	P10	Uvaferm®BC
	P11	Uvaferm®VRB
	P12	Uvaferm®43
	P13	CrossEvolution®
	P14	Lalvin®71B
	P15	Lalvin®BM45
	P16	Enoferm®M1
	P17	Enoferm®M2
	P18	Uvaferm®BDX
	P19	Uvaferm®CM
	P20	Lalvin®ICVD21
	P21	Lalvin®Rhone2226
	P22	Lalvin®CY3079
	P23	*
	P24	*
	P25	*
	P26	*
	P27	*
	* These strains don't have commercial name since they are already in development stage
