# Supplementary material for: Global phenotypic and genomic comparison of two Saccharomyces cerevisiae wine strains reveals a novel role of the sulfur assimilation pathway in adaptation at low temperature fermentations
Source: BMC Genomics. 2014 Dec 3;15(1):1059. doi: 10.1186/1471-2164-15-1059 (PMC4265444; doi:10.1186/1471-2164-15-1059)
Supplement: Supplementary file 4 — Additional file 4: Table S2: Significant up- and down-regulated GO terms in P5 during low temperature fermentation. Numbers of genes are provided in brackets. (XLSX 12 KB) [file 12864_2014_6727_MOESM4_ESM.xlsx]

## Sheet: Hoja1
Table S2: Significant up- and down regulated GO terms in P5 at low temperature fermentation. Numbers of genes are between brackets.
	FUNCTIONAL CATEGORY	p-value
UP	01 METABOLISM (54)	0.0015
	01.01 amino acid metabolism (20)	1e-05
	01.01.06 metabolism of the aspartate family (10)	0.0001
	01.01.06.05 metabolism of methionine (10)	2e-06
	01.01.06.05.01 biosynthesis of methionine (5)	0.0015
	01.01.06.05.01.01 biosynthesis of homocysteine (4)	0.0058
	01.01.09 metabolism of the cysteine - aromatic group (5)	0.0117
	01.01.09.03 metabolism of cysteine (2)	0.02
	01.01.09.05 metabolism of tyrosine (2)	0.0298
	01.02 nitrogen, sulfur and selenium metabolism (16)	1e-06
	01.02.02 nitrogen metabolism (2)	0.0058
	01.02.02.09 catabolism of nitrogenous compounds (2)	0.0058
	01.02.02.09.01 urea catabolism (not urea cycle) (1)	0.0171
	01.02.03 sulfur metabolism (6)	1e-05
	01.02.03.01 sulfate assimilation (6)	1e-05
	01.02.03.03 assimilatory reduction of sulfur (1)	0.0171
	01.02.03.04 conjunction of sulfate (1)	0.0171
	01.02.07.03 regulation of sulphur metabolism (1)	0.0171
	43 CELL TYPE DIFFERENTIATION (16)	0.044
	43.01 fungal/microorganismic cell type differentiation (16)	0.044
	43.01.03 fungal and other eukaryotic cell type differentiation (16)	0.044
	43.01.03.09 development of asco- basidio- or zygospore (9)	0.0076
	01.01.03.03.02 degradation of proline (1)	0.0468
	01.01.03.05.02 degradation of arginine (1)	0.0353
	01.01.05.01.01 biosynthesis of polyamines (1)	0.0353
	01.01.06.04.02 degradation of threonine (1)	0.0468
	01.01.09.04 metabolism of phenylalanine (2)	0.0169
	01.01.09.04.02 degradation of phenylalanine (1)	0.0119
	01.01.11.04.02 degradation of leucine (1)	468
	01.05.02.04 sugar, glucoside, polyol and carboxylate anabolism (3)	0.0081
	01.20 secondary metabolism (4)	0.0136
	01.20.17 metabolism of secondary products derived from primary amino acids (2)	0.021
	01.20.17.03 metabolism of amines (1)	468
	01.20.17.09 metabolism of alkaloids (1)	0.0237
	01.20.19 metabolism of secondary products derived from glycine, L-serine and L-alanine (2)	0.021
	01.20.19.01 metabolism of porphyrins (2)	0.0133
	02 ENERGY (10)	0.0111
	02.01.01 glycolysis methylglyoxal bypass (1)	0.0119
	02.16 fermentation (4)	0.0022
	02.16.09 mixed acid and butanediol fermentation (1)	0.0119
	02.16.11 propionate fermentation (1)	0.0237
	02.19 metabolism of energy reserves (e.g. glycogen, trehalose) (3)	0.0286
	20 CELLULAR TRANSPORT, TRANSPORT FACILITIES AND TRANSPORT ROUTES (21)	0.07
	20.01 transported compounds (substrates) (18)	0.0001
	20.01.01 ion transport (10)	1e-05
	20.01.01.01 cation transport (H+, Na+, K+, Ca2+ , NH4+, etc.) (9)	1e-05
DOWN	20.01.01.01.01 heavy metal ion transport (Cu+, Fe3+, etc.) (7)	3e-06
	20.01.01.01.01.01 siderophore-iron transport (5)	7e-07
	20.01.07 amino acid/amino acid derivatives transport (3)	0.0161
	20.01.27 drug/toxin transport (4)	0.0011
	20.03.22 transport ATPases (3)	0.0261
	20.03.25 ABC transporters (2)	0.0433
	32 CELL RESCUE, DEFENSE AND VIRULENCE (12)	0.0293
	32.01.01 oxidative stress response (4)	0.004
	32.05 disease, virulence and defense (4)	0.0007
	32.05.01 resistance proteins (4)	0.0006
	32.05.01.03 chemical agent resistance (4)	0.0004
	32.07 detoxification (8)	0.0001
	32.07.07 oxygen and radical detoxification (3)	0.0035
	32.07.07.01 catalase reaction (1)	0.0237
	32.07.07.05 peroxidase reaction (2)	0.0028
	34 INTERACTION WITH THE ENVIRONMENT (14)	0.0009
	34.01 homeostasis (11)	1e-05
	34.01.01 homeostasis of cations (11)	3e-06
	34.01.01.01 homeostasis of metal ions (Na, K, Ca etc.) (10)	2e-07
