# Supplementary material for: Global phenotypic and genomic comparison of two Saccharomyces cerevisiae wine strains reveals a novel role of the sulfur assimilation pathway in adaptation at low temperature fermentations
Source: BMC Genomics. 2014 Dec 3;15(1):1059. doi: 10.1186/1471-2164-15-1059 (PMC4265444; doi:10.1186/1471-2164-15-1059)
Supplement: Supplementary file 5 — Additional file 5: Table S3: Significant up- and down-regulated GO terms in P24 during low temperature fermentation. Numbers of genes are provided in brackets. (XLSX 12 KB) [file 12864_2014_6727_MOESM5_ESM.xlsx]

## Sheet: Hoja1
Table S3: Significant up- and down regulated GO terms in P24 at low temperature fermentation. Numbers of genes are between brackets.
	FUNCTIONAL CATEGORY	p-value
UP	01 METABOLISM (29)	0.001
	01.01.06 metabolism of the aspartate family (4)	0.006
	01.01.06.05 metabolism of methionine (3)	0.007
	01.01.06.05.01 biosynthesis of methionine (2)	0.01
	01.01.06.05.01.01 biosynthesis of homocysteine (2)	0.002
	01.02 nitrogen, sulfur and selenium metabolism (6)	0.001
	01.02.03 sulfur metabolism (2)	0.003
	01.02.03.01 sulfate assimilation (2)	0.003
	01.05.03 polysaccharide metabolism (4)	0.006
	01.07 metabolism of vitamins, cofactors, and prosthetic groups (5)	0.035
	01.07.01 biosynthesis of vitamins, cofactors, and prosthetic groups (4)	0.033
	01.20.19.05 metabolism of cobalamins (1)	0.011
	01.20.27 metabolism of secondary products derived from L-aspartic acid and L-threonine (1)	0.011
	20.01 transported compounds (substrates) (13)	0.011
	20.01.01 ion transport (5)	0.024
	20.01.01.01 cation transport (H+, Na+, K+, Ca2+, NH4+, etc.) (4)	0.046
	20.01.01.01.01 heavy metal ion transport (Cu+, Fe3+, etc.) (4)	0.003
	20.01.01.01.01.01 siderophore-iron transport (3)	0.0003
	20.01.01.07.05 sulfate/sulfite transport (1)	0.033
	20.01.27 drug/toxin transport (3)	0.009
	20.03.25 ABC transporters (2)	0.038
	32.07 detoxification (6)	0.002
	32.07.05 detoxification by export (1)	0.033
	34 INTERACTION WITH THE ENVIRONMENT (12)	0.004
	34.01.01.01 homeostasis of metal ions (Na, K, Ca etc.) (4)	0.023
	34.01.03.01 homeostasis of sulfate (1)	0.033
DOWN	01.05.03.01 glycogen metabolism (1)	0.0464
	01.05.03.01.04 glycogen anabolism (1)	0.0464
	01.06.02.02 glycolipid metabolism (2)	0.0085
	01.20.17.09 metabolism of alkaloids (1)	0.0188
	02.13.03 aerobic respiration (3)	0.0359
	02.16.03 lactate fermentation (1)	0.0359
	02.19 metabolism of energy reserves (e.g. glycogen, trehalose) (3)	0.0156
	16.11 amino acid/amino acid derivatives binding (1)	0.0281
	18 REGULATION OF METABOLISM AND PROTEIN FUNCTION (7)	0.0093
	18.01 regulation by (4)	0.0004
	18.01.07 regulation by binding / dissociation (3)	0.0011
	30 CELLULAR COMMUNICATION/SIGNAL TRANSDUCTION MECHANISM (6)	0.0224
	30.01 cellular signalling (5)	0.0391
	32.01 stress response (10)	0.0088
