# Supplementary material for: Global phenotypic and genomic comparison of two Saccharomyces cerevisiae wine strains reveals a novel role of the sulfur assimilation pathway in adaptation at low temperature fermentations
Source: BMC Genomics. 2014 Dec 3;15(1):1059. doi: 10.1186/1471-2164-15-1059 (PMC4265444; doi:10.1186/1471-2164-15-1059)
Supplement: Supplementary file 6 — Additional file 6: Table S4: Significant up- and down-regulated GO terms in P5 during low temperature fermentation if compared with P24. Numbers of genes are provided in brackets. (XLSX 11 KB) [file 12864_2014_6727_MOESM6_ESM.xlsx]

## Sheet: Hoja1
Table S4: Significant up- and down regulated GO terms in P5 at low temperature fermentation compared with P24. Numbers of genes are between brackets
	FUNCTIONAL CATEGORY	p-value
UP	01.01.03.05.02 degradation of arginine (1)	0.0491
	01.01.06 metabolism of the aspartate family (4)	0.0237
	01.01.06.05 metabolism of methionine (3)	0.0199
	01.02 nitrogen, sulfur and selenium metabolism (7)	0.001
	01.02.03 sulfur metabolism (2)	0.0071
	01.02.03.01 sulfate assimilation (2)	0.0071
	01.02.03.04 conjunction of sulfate (1)	0.0166
	01.05.02.07 sugar, glucoside, polyol and carboxylate catabolism (4)	0.042
	01.20.33 metabolism of secondary products derived from L-tryptophan (1)	0.0166
	11.02.03 mRNA synthesis (16)	0.0275
	11.02.03.01.01 transcription initiation (3)	0.0405
	11.02.03.04 transcriptional control (16)	0.0072
	16.11 amino acid/amino acid derivatives binding (1)	0.0491
	16.21.11 thiamine pyrophosphate binding (1)	0.0166
	20.01.17 nucleotide/nucleoside/nucleobase transport (2)	0.0428
DOWN	01.01.09.01.01 biosynthesis of glycine (1)	0.0205
	01.01.11.01 metabolism of alanine (1)	0.0205
	02.16.13 acetate fermentation (1)	0.0103
	20.01.01.01.01 heavy metal ion transport (Cu+, Fe3+, etc.) (3)	0.0168
	20.01.01.01.01.01 siderophore-iron transport (3)	0.002
	20.01.07 amino acid/amino acid derivatives transport (4)	0.0011
	20.01.27 drug/toxin transport (3)	0.0073
	32.07 detoxification (5)	0.0068
	99 UNCLASSIFIED PROTEINS (26)	0.0007
