# Supplementary material for: Global phenotypic and genomic comparison of two Saccharomyces cerevisiae wine strains reveals a novel role of the sulfur assimilation pathway in adaptation at low temperature fermentations
Source: BMC Genomics. 2014 Dec 3;15(1):1059. doi: 10.1186/1471-2164-15-1059 (PMC4265444; doi:10.1186/1471-2164-15-1059)
Supplement: Supplementary file 7 — Additional file 7: Table S5: Significant up- and down-regulated GO terms in P5 during optimum temperature fermentation as compared with P24. Numbers of genes are provided in brackets. (XLSX 13 KB) [file 12864_2014_6727_MOESM7_ESM.xlsx]

## Sheet: Hoja1
Table S5: Significant up- and down regulated GO terms in P5 compared with P24 at optimum temperature. Numbers of genes are between brackets.
	FUNCTIONAL CATEGORY	p-value
UP	02.16.13 acetate fermentation (1)	0.016
	10.01 DNA processing (15)	0.0174
	10.01.05 DNA recombination and DNA repair (8)	0.0477
	10.01.05.01 DNA repair (8)	0.00374
	20.01.01.01.01 heavy metal ion transport (Cu+, Fe3+, etc.) (4)	0.00988
	20.01.01.01.01.01 siderophore-iron transport (3)	0.000785
DOWN	01 METABOLISM (16)	0.00533
	01.01.03 assimilation of ammonia, metabolism of the glutamate group (2)	0.0292
	01.01.03.03 metabolism of proline (1)	0.0393
	01.01.03.03.02 degradation of proline (1)	0.0226
	01.01.03.05 metabolism of arginine (2)	0.00621
	01.01.03.05.02 degradation of arginine (1)	0.017
	01.01.05.03 metabolism of urea (urea cycle) (1)	0.0338
	01.01.06 metabolism of the aspartate family (2)	0.0541
	01.01.06.05.01.01 biosynthesis of homocysteine (1)	0.0393
	01.02 nitrogen, sulfur and selenium metabolism (4)	0.00212
	01.07.01 biosynthesis of vitamins, cofactors, and prosthetic groups (3)	0.0243
	01.20 secondary metabolism (4)	0.000942
	01.20.31 metabolism of secondary products derived from L-lysine, L-arginine and L-histidine (1)	0.0338
	02.16.03 lactate fermentation (1)	0.0226
	32 CELL RESCUE, DEFENSE AND VIRULENCE (7)	0.0342
	32.01 stress response (6)	0.0398
	32.05.05 virulence, disease factors (1)	0.0114
	32.05.05.01 toxins (1)	0.0114
