# Supplementary material for: Global phenotypic and genomic comparison of two Saccharomyces cerevisiae wine strains reveals a novel role of the sulfur assimilation pathway in adaptation at low temperature fermentations
Source: BMC Genomics. 2014 Dec 3;15(1):1059. doi: 10.1186/1471-2164-15-1059 (PMC4265444; doi:10.1186/1471-2164-15-1059)
Supplement: Supplementary file 8 — Additional file 8: Table S6: Differential gene expression analysis. (XLS 118 KB) [file 12864_2014_6727_MOESM8_ESM.xls]

## Sheet: P24 15ºC vs P24 28ºC
Diferential gene expression comparing S. cerevisiae P24 (15°C) with S. cerevisiae P24 (28°C) response
id	SAM score (d)	Gene	Component	Function
YER096W	4.367	SHC1	cellular_component unknown	enzyme activator activity
YOR349W	3.974	CIN1	microtubule	co-chaperone activity
YEL065W	3.518	SIT1	cytoplasmic vesicle; endosome	siderochrome-iron (ferrioxamine) uptake transporter activity
YKL214C	3.075	YRA2	nucleus	RNA binding
YLR042C	3.062	YLR042C	cell wall (sensu Fungi)	molecular_function unknown
YER175C	3.038	TMT1	cytosol	trans-aconitate 3-methyltransferase activity
YPL267W	3.004	YPL267W	cellular_component unknown	molecular_function unknown
YFR030W	2.846	MET10	sulfite reductase complex (NADPH)	sulfite reductase (NADPH) activity
YHL034W-a	2.814
YLR092W	2.802	SUL2	plasma membrane	sulfate transporter activity
YER129W	2.741	PAK1	cytoplasm	protein kinase activity
YLR004C	2.59	YLR004C	integral to membrane	transporter activity
YPL132W	2.463	COX11	mitochondrial inner membrane	molecular_function unknown
YMR271C	2.375	URA10	cytoplasm	orotate phosphoribosyltransferase activity
YMR096W	2.328	SNZ1	cellular_component unknown	protein binding
YCL069W	2.314	YCL069W	cellular_component unknown	molecular_function unknown
YDR503C	2.313	LPP1	membrane	phosphatidate phosphatase activity
YMR095C	2.313	SNO1	cytoplasm	molecular_function unknown
YLR223C	2.311	IFH1	nucleus	molecular_function unknown
YKL055C	2.233	OAR1	mitochondrion	3-oxoacyl-[acyl-carrier protein] reductase activity
YGL184C	2.194	STR3	peroxisome	cystathionine beta-lyase activity
YCR020W-B	2.15	HTL1	RSC complex	molecular_function unknown
YNR015W	2.083	SMM1	nucleus; cytoplasm	tRNA dihydrouridine synthase activity
YJL150W	2.039		not yet annotated	molecular_function unknown
YEL029C	2.014	BUD16	cytoplasm	molecular_function unknown
YBR063C	2.01	YBR063C	cellular_component unknown	molecular_function unknown
YCR083W	2.004	TRX3	mitochondrion	thiol-disulfide exchange intermediate activity
YIL164C	1.998	NIT1	cellular_component unknown	molecular_function unknown
YLL003W	1.989	SFI1	spindle pole body	molecular_function unknown
YNL255C	1.969	GIS2	cytoplasm	transcription factor activity
YLR178C	1.95	TFS1	soluble fraction	protease inhibitor activity; lipid binding
YMR319C	1.936	FET4	integral to plasma membrane	iron ion transporter activity
YGR153W	1.925	YGR153W	cellular_component unknown	molecular_function unknown
YGR177C	1.92	ATF2	cytoplasm; endoplasmic reticulum	alcohol O-acetyltransferase activity
YOR289W	1.912	YOR289W	nucleus; cytoplasm	molecular_function unknown
YPL277C	1.833	YPL277C	membrane fraction	molecular_function unknown
YBL028C	1.82	YBL028C	nucleus; nucleolus	molecular_function unknown
YBR069C	1.805	TAT1	plasma membrane	amino acid transporter activity
YOR389W	1.805	YOR389W	cellular_component unknown	molecular_function unknown
YBR258C	1.799	SHG1	nucleus	histone-lysine N-methyltransferase activity
YGL178W	1.78	MPT5	cytoplasm	mRNA binding
YKL218C	1.769	YKL218C	cellular_component unknown	molecular_function unknown
YPL156C	1.764	PRM4	integral to membrane	molecular_function unknown
YDR383C	1.756	NKP1	kinetochore	molecular_function unknown
YNL135C	1.705	FPR1	nucleus; cytoplasm	peptidyl-prolyl cis-trans isomerase activity
YPL163C	1.703	SVS1	vacuole (sensu Fungi); cell wall (sensu Fungi)	molecular_function unknown
YBL012C	1.694		not yet annotated	molecular_function unknown
YKR058W	1.69	GLG1	cellular_component unknown	glycogenin glucosyltransferase activity
YIL121W	1.685	QDR2	cellular_component unknown	molecular_function unknown
YKR061W	1.679	KTR2	Golgi apparatus	mannosyltransferase activity
YOR298W	1.674	YOR298W	cellular_component unknown	acyltransferase activity
YDL049C	1.636	KNH1	extracellular; cell wall (sensu Fungi)	molecular_function unknown
YIR019C	1.602	MUC1	plasma membrane	signal transducer activity
YKR069W	1.602	MET1	cellular_component unknown	uroporphyrin-III C-methyltransferase activity
YGL029W	1.592	CGR1	nucleolus	molecular_function unknown
YKR103W	1.585	NFT1	membrane	ATP-binding cassette (ABC) transporter activity
YDL215C	1.581	GDH2	soluble fraction	glutamate dehydrogenase activity
YDR309C	1.579	GIC2	actin cap (sensu Saccharomyces); incipient bud site; shmoo tip; bud tip	small GTPase regulatory/interacting protein activity
YMR126C	1.578	DLT1	cellular_component unknown	molecular_function unknown
YOR212W	1.554	STE4	plasma membrane; heterotrimeric G-protein complex; shmoo tip	heterotrimeric G-protein GTPase activity
YNR060W	1.549	FRE4	plasma membrane	ferric-chelate reductase activity
YAL009W	1.542	SPO7	integral to membrane; nuclear envelope-endoplasmic reticulum network	molecular_function unknown
YDR185C	1.536	YDR185C	mitochondrion	molecular_function unknown
YJR131W	1.529	MNS1	endoplasmic reticulum	mannosyl-oligosaccharide 1,2-alpha-mannosidase activity
YER170W	1.526	ADK2	mitochondrial inner membrane	adenylate kinase activity
YBR241C	1.525	YBR241C	vacuolar membrane (sensu Fungi)	molecular_function unknown
YBR047W	1.508	FMP23	mitochondrion	molecular_function unknown
YDL070W	1.501	BDF2	nucleus	molecular_function unknown
YHL047C	1.489	ARN2	plasma membrane; endosome; cytoplasmic vesicle	siderochrome-iron transporter activity
YDR384C	1.487	ATO3	plasma membrane	transporter activity
YGL043W	1.483	DST1	nucleoplasm	positive transcription elongation factor activity
YBL042C	-1.422	FUI1	plasma membrane	uridine transporter activity
YOR256C	-1.426	YOR256C	cellular_component unknown	molecular_function unknown
YML100W	-1.467	TSL1	alpha,alpha-trehalose-phosphate synthase complex (UDP-forming)	enzyme regulator activity
YMR191W	-1.468	SPG5	cellular_component unknown	molecular_function unknown
YML120C	-1.472	NDI1	mitochondrial inner membrane	oxidoreductase activity, acting on NADH or NADPH, quinone or similar compound as acceptor
YGL039W	-1.482	YGL039W	cytoplasm	dihydrokaempferol 4-reductase activity; oxidoreductase activity
YBR244W	-1.508	GPX2	nucleus; cytoplasm	glutathione peroxidase activity
YOL101C	-1.512	YOL101C	integral to membrane	molecular_function unknown
YLR130C	-1.517	ZRT2	plasma membrane	low-affinity zinc ion transporter activity
YGL158W	-1.527	RCK1	cellular_component unknown	protein serine/threonine kinase activity
YPL265W	-1.529	DIP5	plasma membrane	amino acid transporter activity; amino acid permease activity
YOL090W	-1.541	MSH2	nuclear chromosome	ATPase activity; ATP binding; damaged DNA binding
YBR203W	-1.56	COS111	cellular_component unknown	molecular_function unknown
YBR066C	-1.573	NRG2	nucleus	transcriptional repressor activity
YLR207W	-1.576	HRD3	endoplasmic reticulum	ubiquitin-protein ligase activity
YGR203W	-1.578	YGR203W	nucleus; cytoplasm	phosphoric monoester hydrolase activity; protein-tyrosine-phosphatase activity
YGL101W	-1.587	YGL101W	nucleus; cytoplasm	molecular_function unknown
YKL091C	-1.59	YKL091C	nucleus	molecular_function unknown
YGR183C	-1.599	QCR9	respiratory chain complex III (sensu Eukarya)	ubiquinol-cytochrome-c reductase activity
YGR249W	-1.601	MGA1	cellular_component unknown	molecular_function unknown
YEL011W	-1.604	GLC3	cytoplasm	1,4-alpha-glucan branching enzyme activity
YEL066W	-1.62	HPA3	nucleus; cytoplasm	histone acetyltransferase activity
YJL083W	-1.667	YJL083W	cellular_component unknown	molecular_function unknown
YLR216C	-1.67	CPR6	cytoplasm	chaperone activity; peptidyl-prolyl cis-trans isomerase activity
YDL174C	-1.684	DLD1	mitochondrial inner membrane	D-lactate dehydrogenase (cytochrome) activity
YDL190C	-1.686	UFD2	nucleus; cytoplasm	ubiquitin conjugating enzyme activity
YBR120C	-1.691	CBP6	mitochondrion	molecular_function unknown
YKL008C	-1.693	LAC1	endoplasmic reticulum	protein transporter activity
YCR021C	-1.736	HSP30	plasma membrane	heat shock protein activity
YJL145W	-1.789	SFH5	microsome; cytosol	phosphatidylinositol transporter activity
YJR024C	-1.8	YJR024C	cytoplasm	molecular_function unknown
YFR015C	-1.814	GSY1	cytoplasm	glycogen (starch) synthase activity
YGL263W	-1.845	COS12	cellular_component unknown	molecular_function unknown
YPR151C	-1.859	SUE1	cellular_component unknown	molecular_function unknown
YMR281W	-1.891	GPI12	endoplasmic reticulum membrane	N-acetylglucosaminylphosphatidylinositol deacetylase activity
YKL205W	-1.901	LOS1	nuclear matrix	RAN protein binding; tRNA binding
YDR096W	-1.909	GIS1	nucleus	transcription factor activity
YLR238W	-1.936	FAR10	endoplasmic reticulum	molecular_function unknown
YGL079W	-1.949	YGL079W	endosome	molecular_function unknown
YJL144W	-2.05	YJL144W	cytoplasm	molecular_function unknown
YNL111C	-2.082	CYB5	microsome; endoplasmic reticulum membrane	electron transporter activity
YOR107W	-2.085	RGS2	nucleus; cytoplasm	GTPase activator activity
YGL089C	-2.092	MF(ALPHA)2	extracellular	pheromone activity
YHR041C	-2.141	SRB2	mediator complex	RNA polymerase II transcription mediator activity
YGR142W	-2.142	BTN2	cytosol	molecular_function unknown
YHR137W	-2.177	ARO9	nucleus; cytoplasm	aromatic-amino-acid transaminase activity
YER087W	-2.193	YER087W	cellular_component unknown	proline-tRNA ligase activity
YLL006W	-2.209	MMM1	mitochondrial outer membrane	molecular_function unknown
YFR040W	-2.252	SAP155	cytoplasm	protein serine/threonine phosphatase activity
YNR067C	-2.336	DSE4	extracellular; septum; cell wall (sensu Fungi)	glucan 1,3-beta-glucosidase activity
YJR043C	-2.35	POL32	delta DNA polymerase complex; nucleus	delta DNA polymerase activity
YGR052W	-2.437	FMP48	mitochondrion	kinase activity
YDR067C	-2.514	YDR067C	cytoplasm	molecular_function unknown
YBR072W	-2.613	HSP26	cytoplasm; nucleus	heat shock protein activity; chaperone activity
YFR029W	-2.821	PTR3	extrinsic to plasma membrane	amino acid binding
YHR143W	-2.929	DSE2	cell wall (sensu Fungi); extracellular	glucan 1,3-beta-glucosidase activity
YER124C	-3.529	DSE1	bud neck	molecular_function unknown
YNL281W	-3.908	HCH1	nucleus; cytoplasm	chaperone activator activity

## Sheet: P5 15ºC vs P5 28ºC
Diferential gene expression comparing S. cerevisiae P5 (15°C) with S. cerevisiae P5 (28°C) response
id	Gene	SAM score (d)	Component	Function
YIL121W	QDR2	5.472	cellular_component unknown	molecular_function unknown
YALO064W-b		4.502
YMR096W	SNZ1	4.262	cellular_component unknown	protein binding
YMR095C	SNO1	4.172	cytoplasm	molecular_function unknown
YOR387C	YOR387C	3.703	soluble fraction	molecular_function unknown
YNL266W		3.521	not yet annotated	molecular_function unknown
YJR010W	MET3	2.934	cytoplasm	sulfate adenylyltransferase (ATP) activity
YGL258W	VEL1	2.851	soluble fraction	molecular_function unknown
YKR053C	YSR3	2.72	endoplasmic reticulum	sphingosine-1-phosphate phosphatase activity
YLR054C	OSW2	2.718	cellular_component unknown	molecular_function unknown
unknown (17J9)		2.657
YLR092W	SUL2	2.623	plasma membrane	sulfate transporter activity
YMR319C	FET4	2.539	integral to plasma membrane	iron ion transporter activity
YGL121C	GPG1	2.444	cellular_component unknown	signal transducer activity
YDL045C	FAD1	2.435	cytoplasm	FMN adenylyltransferase activity
YOR255W	OSW1	2.426	cellular_component unknown	molecular_function unknown
YMR320W		2.391	not yet annotated	molecular_function unknown
YLR445W	YLR445W	2.331	cellular_component unknown	molecular_function unknown
YGL256W	ADH4	2.326	mitochondrion	alcohol dehydrogenase activity, zinc-dependent
YMR306C-a		2.305	not yet annotated	molecular_function unknown
YJR137C	ECM17	2.276	sulfite reductase complex (NADPH); cytoplasm	sulfite reductase (NADPH) activity
YMR271C	URA10	2.258	cytoplasm	orotate phosphoribosyltransferase activity
YGL088W		2.218	not yet annotated	molecular_function unknown
YOR289W	YOR289W	2.212	nucleus; cytoplasm	molecular_function unknown
YFR030W	MET10	2.201	sulfite reductase complex (NADPH)	sulfite reductase (NADPH) activity
YEL029C	BUD16	2.199	cytoplasm	molecular_function unknown
YKL001C	MET14	2.169	cell	adenylyl-sulfate kinase activity
YGR059W	SPR3	2.163	prospore membrane; spore wall (sensu Fungi); septin ring (sensu Saccharomyces)	structural constituent of cytoskeleton
YFR046C	CNN1	2.151	nucleus	molecular_function unknown
YHR140W	YHR140W	2.151	integral to membrane	molecular_function unknown
YNL024C	YNL024C	2.11	cytoplasm; cellular_component unknown	S-adenosylmethionine-dependent methyltransferase activity; molecular_function unknown
YLR341W	SPO77	2.094	cellular_component unknown	molecular_function unknown
YLR213C	CRR1	2.091	cellular_component unknown	molecular_function unknown
YLR004C	YLR004C	2.083	integral to membrane	transporter activity
YIL112W	HOS4	1.984	histone deacetylase complex	NAD-independent histone deacetylase activity; NAD-dependent histone deacetylase activity
YPR167C	MET16	1.976	intracellular	phosphoadenylyl-sulfate reductase (thioredoxin) activity
YKL055C	OAR1	1.947	mitochondrion	3-oxoacyl-[acyl-carrier protein] reductase activity
YBR033W	EDS1	1.924	cellular_component unknown	molecular_function unknown
YPL186C	UIP4	1.917	nuclear membrane	molecular_function unknown
YKL161C	YKL161C	1.908	cellular_component unknown	protein kinase activity
YGL156W	AMS1	1.907	vacuolar membrane	alpha-mannosidase activity
YHR209W	YHR209W	1.878	cellular_component unknown	S-adenosylmethionine-dependent methyltransferase activity
YNL013C		1.865	not yet annotated	molecular_function unknown
YKR044W	UIP5	1.861	nuclear membrane	molecular_function unknown
YMR094W	CTF13	1.861	condensed nuclear chromosome kinetochore	DNA bending activity; centromeric DNA binding
YLR303W	MET17	1.848	cytoplasm	cysteine synthase activity; O-acetylhomoserine aminocarboxypropyltransferase activity
YBL049W	MOH1	1.775	cellular_component unknown	molecular_function unknown
YPL033C	YPL033C	1.768	cellular_component unknown	molecular_function unknown
YPR071W	YPR071W	1.756	integral to membrane	molecular_function unknown
YGL194C-A		1.739
YCR107W	AAD3	1.698	cellular_component unknown	aryl-alcohol dehydrogenase activity
YIR019C	MUC1	1.698	plasma membrane	signal transducer activity
YNL143C		1.601	not yet annotated	molecular_function unknown
YFR022W	YFR022W	1.6	cellular_component unknown	molecular_function unknown
YOR190W	SPR1	1.595	cell wall (sensu Fungi)	glucan 1,3-beta-glucosidase activity
YBR083W	TEC1	1.586	nucleus	specific RNA polymerase II transcription factor activity
YKR097W	PCK1	1.585	cytosol	phosphoenolpyruvate carboxykinase (ATP) activity
YBR028C	YBR028C	1.558	cytoplasm	protein kinase activity
YKR069W	MET1	1.548	cellular_component unknown	uroporphyrin-III C-methyltransferase activity
YEL073C	YEL073C	1.543	cellular_component unknown	molecular_function unknown
YBR285W	YBR285W	1.542	cellular_component unknown	molecular_function unknown
YOL071W	EMI5	1.531	mitochondrion	molecular_function unknown
YDR085C	AFR1	1.516	shmoo tip	receptor signaling protein activity
YBL048W		1.508	not yet annotated	molecular_function unknown
YCR020C	PET18	1.494	cellular_component unknown	molecular_function unknown
YMR180C	CTL1	1.478	cytoplasm; nucleus	polynucleotide 5'-phosphatase activity
YLR267W	BOP2	1.477	cellular_component unknown	molecular_function unknown
YGR108W	CLB1	1.476	nucleus	cyclin-dependent protein kinase regulator activity
YKL070W	YKL070W	1.469	cellular_component unknown	molecular_function unknown
YLR089C	ALT1	1.465	mitochondrion	transaminase activity
YLR010C	TEN1	1.459	nuclear telomere cap complex	molecular_function unknown
YDL215C	GDH2	1.457	soluble fraction	glutamate dehydrogenase activity
YPL257W	YPL257W	1.433	cellular_component unknown; retrotransposon nucleocapsid	molecular_function unknown; protein binding; RNA binding; ribonuclease activity; peptidase activity; RNA-directed DNA polymerase activity; DNA-directed DNA polymerase activity
YOR120W	GCY1	1.413	nucleus; cytoplasm	aldo-keto reductase activity
YOL159C	YOL159C	1.412	soluble fraction; cytoplasm	molecular_function unknown
YDL070W	BDF2	1.402	nucleus	molecular_function unknown
YGL029W	CGR1	1.382	nucleolus	molecular_function unknown
YGR222W	PET54	1.38	mitochondrial matrix; mitochondrial inner membrane	RNA binding; translation regulator activity
YDR253C	MET32	1.376	nucleus	DNA binding; specific RNA polymerase II transcription factor activity
YOR180C	DCI1	1.366	peroxisomal matrix	dodecenoyl-CoA delta-isomerase activity
YIR031C	DAL7	1.361	cytoplasm	malate synthase activity
YDR381C-a	YDR381C-A	1.355	cellular_component unknown	molecular_function unknown
YBR284W	YBR284W	1.352	cellular_component unknown	molecular_function unknown
YMR090W	YMR090W	1.351	cytoplasm	molecular_function unknown
YJR025C	BNA1	1.349	cytoplasm	3-hydroxyanthranilate 3,4-dioxygenase activity
YIR017C	MET28	1.348	nucleus	DNA binding; specific RNA polymerase II transcription factor activity; transcriptional activator activity
YJR154W	YJR154W	1.347	cytoplasm	molecular_function unknown
YKL050C	YKL050C	1.338	cellular_component unknown	molecular_function unknown
YBR208C	DUR1,2	1.329	cytoplasm	allophanate hydrolase activity; urea carboxylase activity
YDR413C		1.318	not yet annotated	molecular_function unknown
YFR020W		1.313	not yet annotated	molecular_function unknown
YKL162C	YKL162C	1.312	mitochondrion	molecular_function unknown
YGR079W	YGR079W	1.305	cellular_component unknown	molecular_function unknown
YKR061W	KTR2	1.304	Golgi apparatus	mannosyltransferase activity
YOR298W	YOR298W	1.298	cellular_component unknown	acyltransferase activity
YGL184C	STR3	1.288	peroxisome	cystathionine beta-lyase activity
YLR121C	YPS3	1.281	plasma membrane	aspartic-type endopeptidase activity
YKL026C	GPX1	1.277	cellular_component unknown	glutathione peroxidase activity
YCR020C-a	MAK31	1.271	cellular_component unknown	amino-acid N-acetyltransferase activity
YOL132W	GAS4	1.261	cell wall (sensu Fungi)	molecular_function unknown
YIR038C	GTT1	1.252	endoplasmic reticulum	glutathione transferase activity
YMR189W	GCV2	1.249	mitochondrion	glycine dehydrogenase (decarboxylating) activity
YLR225C	YLR225C	1.24	cytoplasm	molecular_function unknown
YER001W	MNN1	1.228	Golgi apparatus	alpha-1,3-mannosyltransferase activity
YGR032W	GSC2	1.227	actin cap (sensu Saccharomyces); 1,3-beta-glucan synthase complex	1,3-beta-glucan synthase activity
YJL171C	YJL171C	1.224	cell wall (sensu Fungi)	molecular_function unknown
YHR112C	YHR112C	1.217	cytoplasm	cystathionine beta-lyase activity
YER077C	YER077C	1.21	mitochondrion	molecular_function unknown
YKL133C	YKL133C	1.21	cellular_component unknown	molecular_function unknown
YLL016W	SDC25	1.2	cellular_component unknown	Ras guanyl-nucleotide exchange factor activity
YGR244C	LSC2	1.198	mitochondrion	succinate-CoA ligase (ADP-forming) activity
YNL012W	SPO1	1.196	nucleus	phospholipase activity
YDL149W	ATG9	1.195	integral to membrane; membrane fraction; cytoplasm	molecular_function unknown
YPL068C	YPL068C	1.193	nucleus	molecular_function unknown
YIL092W	YIL092W	1.191	nucleus; cytoplasm	molecular_function unknown
YNL282W	POP3	1.188	nucleolar ribonuclease P complex; ribonuclease MRP complex	ribonuclease P activity; ribonuclease MRP activity
YBR169C	SSE2	1.185	cytoplasm	heat shock protein activity
YOL057W	YOL057W	1.184	nucleus; cytoplasm	molecular_function unknown
YJL116C	NCA3	1.178	cellular_component unknown	molecular_function unknown
YML123C	PHO84	1.178	integral to plasma membrane	inorganic phosphate transporter activity
YIL164C	NIT1	1.177	cellular_component unknown	molecular_function unknown
YDR180W	SCC2	1.176	nuclear cohesin complex	protein kinase activity
YIL146C	ECM37	1.172	cellular_component unknown	molecular_function unknown
YOR083W	WHI5	1.17	nucleus; cytoplasm	molecular_function unknown
YKL218C	YKL218C	1.164	cellular_component unknown	molecular_function unknown
YKL132C	RMA1	1.163	cellular_component unknown	tetrahydrofolylpolyglutamate synthase activity
YJR074W	MOG1	1.153	nucleus	RAN protein binding
YMR081C	ISF1	1.153	cellular_component unknown	molecular_function unknown
YDR285W	ZIP1	1.151	synaptonemal complex	chromatin binding
YKR015C	YKR015C	1.149	cellular_component unknown	molecular_function unknown
YBR006W	UGA2	1.14	cytoplasm	succinate-semialdehyde dehydrogenase [NAD(P)+] activity
YCL049C	YCL049C	1.139	membrane fraction	molecular_function unknown
YCR027C	RHB1	1.125	extrinsic to plasma membrane	RHEB small monomeric GTPase activity
YGR055W	MUP1	-1.107	integral to plasma membrane	L-methionine porter activity
YPL171C	OYE3	-1.109	cellular_component unknown	NADPH dehydrogenase activity
YKR071C	DRE2	-1.109	cytoplasm	molecular_function unknown
YDR380W	ARO10	-1.115	cytoplasm	carboxy-lyase activity; pyruvate decarboxylase activity; phenylpyruvate decarboxylase activity
YOR028C	CIN5	-1.115	nucleus	RNA polymerase II transcription factor activity
YCL001W-a	YCL001W-A	-1.12	cellular_component unknown	molecular_function unknown
YBR068C	BAP2	-1.126	plasma membrane	amino acid transporter activity
YDR270W	CCC2	-1.136	Golgi trans face	copper-exporting ATPase activity
YNL017C		-1.139	not yet annotated	molecular_function unknown
YOR081C	STC2	-1.142	lipid particle	molecular_function unknown
YIL135C	VHS2	-1.163	cytoplasm	molecular_function unknown
YEL011W	GLC3	-1.166	cytoplasm	1,4-alpha-glucan branching enzyme activity
YGR136W	LSB1	-1.174	cytoplasm; nucleus	molecular_function unknown
YLR136C	TIS11	-1.189	nucleus; cytoplasm	molecular_function unknown
YGL160W	YGL160W	-1.214	membrane	oxidoreductase activity
YLR205C	HMX1	-1.216	membrane	heme oxygenase (decyclizing) activity; heme binding; peroxidase activity
YDR194W-A	YDR194W-A	-1.225	cellular_component unknown	molecular_function unknown
YOL151W	GRE2	-1.226	cytoplasm; nucleus	oxidoreductase activity; D-lactaldehyde dehydrogenase activity
YAL060W	BDH1	-1.233	cytoplasm	(R,R)-butanediol dehydrogenase activity
YER180C-A	SLO1	-1.239	cytoplasm	small GTPase regulatory/interacting protein activity
YOL060C	MAM3	-1.245	vacuolar membrane (sensu Fungi)	molecular_function unknown
YMR281W	GPI12	-1.251	endoplasmic reticulum membrane	N-acetylglucosaminylphosphatidylinositol deacetylase activity
YLR435W	TSR2	-1.259	nucleus; cytoplasm	molecular_function unknown
YPR006C	ICL2	-1.26	mitochondrial matrix	methylisocitrate lyase activity
YGR101W	PCP1	-1.27	mitochondrion	peptidase activity
YGR174C	CBP4	-1.27	mitochondrial membrane	molecular_function unknown
YLR130C	ZRT2	-1.281	plasma membrane	low-affinity zinc ion transporter activity
YBL042C	FUI1	-1.289	plasma membrane	uridine transporter activity
YNL111C	CYB5	-1.294	microsome; endoplasmic reticulum membrane	electron transporter activity
YGR142W	BTN2	-1.295	cytosol	molecular_function unknown
YER145C	FTR1	-1.3	plasma membrane	iron ion transporter activity
YGR161C	RTS3	-1.302	nucleus; cytoplasm; protein phosphatase type 2A complex	protein phosphatase type 2A activity
YMR105C	PGM2	-1.307	cytosol	phosphoglucomutase activity
YBR244W	GPX2	-1.314	nucleus; cytoplasm	glutathione peroxidase activity
YDR320C	SWA2	-1.319	endoplasmic reticulum membrane	molecular_function unknown
YCR100C	YCR100C	-1.334	cellular_component unknown	molecular_function unknown
YFL051C	YFL051C	-1.345	cellular_component unknown	molecular_function unknown
YML057C-a		-1.362
YLR108C	YLR108C	-1.371	nucleus	molecular_function unknown
YLR142W	PUT1	-1.372	mitochondrion	proline dehydrogenase activity
YOR034C-A	YOR034C-A	-1.391	cellular_component unknown	molecular_function unknown
YGR088W	CTT1	-1.41	cytoplasm	catalase activity
YER124C	DSE1	-1.422	bud neck	molecular_function unknown
YDR011W	SNQ2	-1.458	plasma membrane	xenobiotic-transporting ATPase activity
YLR216C	CPR6	-1.458	cytoplasm	chaperone activity; peptidyl-prolyl cis-trans isomerase activity
YCR102C	YCR102C	-1.493	cellular_component unknown	molecular_function unknown
YDR491C		-1.498	not yet annotated	molecular_function unknown
YHL041W		-1.539	not yet annotated	molecular_function unknown
YKR075C	YKR075C	-1.542	cytoplasm; nucleus	molecular_function unknown
YLR280C		-1.552	not yet annotated	molecular_function unknown
YLR460C	YLR460C	-1.568	cellular_component unknown	molecular_function unknown
YOR153W	PDR5	-1.614	plasma membrane	xenobiotic-transporting ATPase activity
YJL095W	BCK1	-1.65	intracellular	MAP kinase kinase kinase activity
YPL265W	DIP5	-1.65	plasma membrane	amino acid transporter activity; amino acid permease activity
YGR076C	MRPL25	-1.652	mitochondrial large ribosomal subunit	structural constituent of ribosome
YDR461C-A		-1.656
YOR113W	AZF1	-1.66	nucleus	DNA binding; transcriptional activator activity
YGL201C	MCM6	-1.692	cytoplasm; nucleus; pre-replicative complex	chromatin binding; ATP dependent DNA helicase activity
YJL221C	FSP2	-1.693	cellular_component unknown	alpha-glucosidase activity
YHL018W	YHL018W	-1.744	mitochondrion	molecular_function unknown
YJL052C-A	YJL052C-A	-1.773	cellular_component unknown	molecular_function unknown
YPR069C	SPE3	-1.784	nucleus; cytoplasm	spermidine synthase activity
YGL063W	PUS2	-1.84	cellular_component unknown	pseudouridylate synthase activity
YAL061W	YAL061W	-1.845	nucleus; cytoplasm	oxidoreductase activity, acting on the CH-OH group of donors, NAD or NADP as acceptor
unknown (17L20)		-1.906
YMR058W	FET3	-2.037	plasma membrane	ferroxidase activity
YBR018C	GAL7	-2.069	cytoplasm	UTP-hexose-1-phosphate uridylyltransferase activity
YLR148W	PEP3	-2.076	extrinsic to vacuolar membrane; vacuolar membrane (sensu Fungi)	protein binding
YJR115W	YJR115W	-2.096	cellular_component unknown	molecular_function unknown
YHL040C	ARN1	-2.097	cytoplasmic vesicle; endosome	siderochrome-iron transporter activity
YHR137W	ARO9	-2.115	nucleus; cytoplasm	aromatic-amino-acid transaminase activity
YHL006C	SHU1	-2.512	cellular_component unknown	molecular_function unknown
YGR052W	FMP48	-2.52	mitochondrion	kinase activity
YGR129W	SYF2	-2.532	spliceosome complex	pre-mRNA splicing factor activity
YNR060W	FRE4	-2.571	plasma membrane	ferric-chelate reductase activity
YEL065W	SIT1	-2.61	cytoplasmic vesicle; endosome	siderochrome-iron (ferrioxamine) uptake transporter activity
YOR383C	FIT3	-2.638	cell wall (sensu Fungi)	molecular_function unknown

## Sheet: P5 28ºC vs P24 28ºC
Diferential gene expression comparing S. cerevisiae P5 (28°C) with S. cerevisiae P24 (28°C) response
id	Gene	SAM score (d)	Component	Function
YML040W	YML040W	6.512	retrotransposon nucleocapsid	protein binding; RNA binding
YJR029W	YJR029W	6.425	retrotransposon nucleocapsid	protein binding; RNA binding; DNA-directed DNA polymerase activity; RNA-directed DNA polymerase activity; peptidase activity; ribonuclease activity
YBR050C	REG2	5.407	protein phosphatase type 1 complex	protein phosphatase type 1 activity
YGL041C		5.268	not yet annotated	molecular_function unknown
YAL054C	ACS1	4.899	cytosol	acetate-CoA ligase activity
YMR051C	YMR051C	4.896	retrotransposon nucleocapsid	protein binding; RNA binding
YJR028W	YJR028W	4.879	retrotransposon nucleocapsid	protein binding; RNA binding
YGL262W	YGL262W	4.868	cellular_component unknown	molecular_function unknown
YFR013W	IOC3	4.519	nucleus	protein binding
YOL106W		4.33	cellular_component unknown	molecular_function unknown
YML045W	YML045W	4.207	retrotransposon nucleocapsid	protein binding; RNA binding; ribonuclease activity; peptidase activity; RNA-directed DNA polymerase activity; DNA-directed DNA polymerase activity
YGR059W	SPR3	4.151	prospore membrane; spore wall (sensu Fungi); septin ring (sensu Saccharomyces)	structural constituent of cytoskeleton
YKR013W	PRY2	4.142	vacuole (sensu Fungi); extracellular	molecular_function unknown
YER169W	RPH1	4.12	nucleus	specific transcriptional repressor activity
YIL028W		4.114	not yet annotated	molecular_function unknown
YEL008W		4.039	not yet annotated	molecular_function unknown
YBR257W	POP4	4.034	nucleolar ribonuclease P complex; ribonuclease MRP complex	ribonuclease P activity; ribonuclease MRP activity
YJL120W		4.003	not yet annotated	molecular_function unknown
YGR044C	RME1	3.991	nucleus	specific transcriptional repressor activity
YMR046C	YMR046C	3.961	retrotransposon nucleocapsid	protein binding; RNA binding
YJL217W	YJL217W	3.904	cytoplasm	molecular_function unknown
YGL254W	FZF1	3.886	nucleus	transcription factor activity
YAR031W	PRM9	3.778	integral to membrane; endoplasmic reticulum; plasma membrane	molecular_function unknown
YHR067W	RMD12	3.649	mitochondrion	molecular_function unknown
YBR051W		3.522	not yet annotated	molecular_function unknown
YCR040W	MATALPHA1	3.522	nucleus	transcription coactivator activity
YAL046C	YAL046C	3.478	cellular_component unknown	molecular_function unknown
YDL037C	BSC1	3.462	cellular_component unknown	molecular_function unknown
YEL009C-a		3.393
YBR190W		3.361	not yet annotated	molecular_function unknown
YJR150C	DAN1	3.283	cell wall (sensu Fungi)	molecular_function unknown
YGL029W	CGR1	3.208	nucleolus	molecular_function unknown
YNL141W	AAH1	3.195	nucleus; cytoplasm	adenine deaminase activity
YAR069C		3.171	not yet annotated	molecular_function unknown
YIL096C	YIL096C	3.099	nucleus; nucleolus	molecular_function unknown
YIL174W	YIL174W	3.077	cellular_component unknown	molecular_function unknown
YIR026C	YVH1	3.062	cytoplasm	protein-tyrosine-phosphatase activity
YML060W	OGG1	3.049	mitochondrion	purine-specific oxidized base lesion DNA N-glycosylase activity
YOR177C	MPC54	3.036	spindle pole body	structural molecule activity
YGR201C	YGR201C	3.024	cellular_component unknown	molecular_function unknown
YIL025C		3.01	not yet annotated	molecular_function unknown
YCR102C	YCR102C	2.949	cellular_component unknown	molecular_function unknown
YER015W	FAA2	2.938	peroxisome	long-chain-fatty-acid-CoA ligase activity
YBL086C	YBL086C	2.92	cellular_component unknown	molecular_function unknown
YBR238C	YBR238C	2.903	mitochondrion; cytoplasm	molecular_function unknown
YBR066C	NRG2	2.888	nucleus	transcriptional repressor activity
YNL232W	CSL4	2.855	cytoplasmic exosome (RNase complex); nuclear exosome (RNase complex)	3'-5' exoribonuclease activity
YER162C	RAD4	2.839	nucleotide excision repair factor 2 complex; repairosome	damaged DNA binding
YBR258C	SHG1	2.838	nucleus	histone-lysine N-methyltransferase activity
YFR012W	YFR012W	2.767	cellular_component unknown	molecular_function unknown
YCL04W		2.761
YJL139C	YUR1	2.682	Golgi apparatus	mannosyltransferase activity
YKL199C	YKT9	2.682	cellular_component unknown	molecular_function unknown
YMR189W	GCV2	2.674	mitochondrion	glycine dehydrogenase (decarboxylating) activity
YBR201W	DER1	2.668	endoplasmic reticulum membrane	molecular_function unknown
YGL079W	YGL079W	2.664	endosome	molecular_function unknown
YKL149C	DBR1	2.653	nucleus	RNA lariat debranching enzyme activity
YIL049W	DFG10	2.636	cellular_component unknown	molecular_function unknown
YJL030W	MAD2	2.611	condensed nuclear chromosome kinetochore; nuclear pore	molecular_function unknown
YGL258W	VEL1	2.599	soluble fraction	molecular_function unknown
YDL031W	DBP10	2.591	nucleolus	ATP dependent RNA helicase activity
YAR029W	YAR029W	2.587	cytoplasm	molecular_function unknown
YBR161W	CSH1	2.572	vacuole (sensu Fungi)	transferase activity, transferring glycosyl groups; mannosyltransferase activity
YHR075C	PPE1	2.566	cellular_component unknown	carboxylic ester hydrolase activity
YJL211C		2.535	not yet annotated	molecular_function unknown
YNR061C	YNR061C	2.525	vacuole (sensu Fungi)	molecular_function unknown
YIR014W	YIR014W	2.507	vacuole (sensu Fungi)	molecular_function unknown
YGL235W	YGL235W	2.504	cellular_component unknown	molecular_function unknown
YIL139C	REV7	2.493	nucleus	zeta DNA polymerase activity
YBR065C	ECM2	2.455	nucleus	molecular_function unknown
YHR014W	SPO13	2.447	nucleus	protein binding
YGR071C	YGR071C	2.431	nucleus	molecular_function unknown
YKL075C	YKL075C	2.417	cytoplasm	molecular_function unknown
YFR001W	LOC1	2.41	nucleus	mRNA binding
YER083C	RMD7	2.395	endoplasmic reticulum	molecular_function unknown
YOL130W	ALR1	2.393	plasma membrane	di-, tri-valent inorganic cation transporter activity
YPL163C	SVS1	2.389	vacuole (sensu Fungi); cell wall (sensu Fungi)	molecular_function unknown
YGL218W		2.381	not yet annotated	molecular_function unknown
YML010W	SPT5	2.368	nucleus; transcription elongation factor complex	Pol II transcription elongation factor activity
YKR077W	YKR077W	2.343	nucleus; cytoplasm	molecular_function unknown
YIR007W	YIR007W	2.342	cytoplasm	molecular_function unknown
YLR073C	YLR073C	2.335	endosome	molecular_function unknown
YGR206W	YGR206W	2.328	endosome	molecular_function unknown
YOR367W	SCP1	2.325	actin cortical patch (sensu Saccharomyces)	actin binding; actin cross-linking activity
YJL221C	FSP2	2.32	cellular_component unknown	alpha-glucosidase activity
YLR007W	NSE1	2.289	nucleus	molecular_function unknown
YMR150C	IMP1	2.279	mitochondrial inner membrane peptidase complex	peptidase activity
YIL084C	SDS3	2.267	histone deacetylase complex	protein binding
YGL212W	VAM7	2.262	vacuolar membrane (sensu Fungi)	v-SNARE activity
YAL031C	FUN21	2.246	cytoplasm	molecular_function unknown
YER160C	YER160C	2.244	retrotransposon nucleocapsid	protein binding; RNA binding; ribonuclease activity; peptidase activity; RNA-directed DNA polymerase activity; DNA-directed DNA polymerase activity
YGL018C	JAC1	2.242	mitochondrion	co-chaperone activity
YGR011W		2.224	not yet annotated	molecular_function unknown
YJL150W		2.224	not yet annotated	molecular_function unknown
YEL065W	SIT1	2.22	cytoplasmic vesicle; endosome	siderochrome-iron (ferrioxamine) uptake transporter activity
YGL089C	MF(ALPHA)2	2.219	extracellular	pheromone activity
YDR103W	STE5	2.215	plasma membrane; nucleus; shmoo tip; cytoplasm	MAP-kinase scaffold activity
YJL027C	YJL027C	2.207	cellular_component unknown	molecular_function unknown
YGR007W	MUQ1	2.168	nucleus; cytoplasm	ethanolamine-phosphate cytidylyltransferase activity
YKL161C	YKL161C	2.166	cellular_component unknown	protein kinase activity
YER151C	UBP3	2.16	cytoplasm	ubiquitin-specific protease activity
YHR180W		2.157	not yet annotated	molecular_function unknown
YBR007C	YBR007C	2.151	cellular_component unknown	molecular_function unknown
YML102W	CAC2	2.124	chromatin assembly complex; chromosome, pericentric region	molecular_function unknown
YLR145W	YLR145W	2.119	nucleus; cytoplasm; nucleolus	molecular_function unknown
YDL038C	YDL038C	2.113	cellular_component unknown	molecular_function unknown
YLR460C	YLR460C	2.107	cellular_component unknown	molecular_function unknown
YAL032C	PRP45	2.105	nucleus	transcriptional activator activity
YLR265C	NEJ1	2.097	nucleus	molecular_function unknown
YAR008W	SEN34	2.093	nuclear inner membrane; tRNA-intron endonuclease complex	tRNA-intron endonuclease activity
YER149C	PEA2	2.093	actin cap (sensu Saccharomyces); polarisome	cytoskeletal regulatory protein binding
YGR198W	YGR198W	2.089	cytoplasm; plasma membrane	transferase activity
YMR068W	AVO2	2.083	cytoplasm	molecular_function unknown
YHL040C	ARN1	2.082	cytoplasmic vesicle; endosome	siderochrome-iron transporter activity
YBR202W	CDC47	2.081	cytoplasm; nucleus; pre-replicative complex	chromatin binding; ATP dependent DNA helicase activity; ATP binding
YIL164C	NIT1	2.053	cellular_component unknown	molecular_function unknown
YPL109C	YPL109C	2.047	mitochondrion	molecular_function unknown
YDR476C	YDR476C	2.045	endoplasmic reticulum	molecular_function unknown
YCL076W		2.038	not yet annotated	molecular_function unknown
YBR175W	SWD3	2.035	nuclear chromatin	chromatin binding; histone-lysine N-methyltransferase activity
YMR113W	FOL3	2.025	cytoplasm	dihydrofolate synthase activity
YPL125W	KAP120	2.021	nuclear pore; cytoplasm	structural constituent of nuclear pore
YBL023C	MCM2	2.002	cytoplasm; nucleus; pre-replicative complex	chromatin binding; ATP dependent DNA helicase activity
YFL060C	SNO3	2.002	cellular_component unknown	molecular_function unknown
YHR145C		1.989	not yet annotated	molecular_function unknown
YKL113C	RAD27	1.965	nucleus	5' flap endonuclease activity
YMR153W	NUP53	1.957	nuclear pore	structural molecule activity
YDL073W	YDL073W	1.956	cellular_component unknown	molecular_function unknown
YJR026W	YJR026W	1.955	retrotransposon nucleocapsid	protein binding; RNA binding
YNR060W	FRE4	1.946	plasma membrane	ferric-chelate reductase activity
YIL159W	BNR1	1.932	contractile ring (sensu Saccharomyces)	cytoskeletal protein binding
YGR153W	YGR153W	1.922	cellular_component unknown	molecular_function unknown
YGL204C		1.918	not yet annotated	molecular_function unknown
YER111C	SWI4	1.91	nucleus	transcription factor activity
YKL169C		1.909	not yet annotated	molecular_function unknown
YLR306W	UBC12	1.897	cellular_component unknown	ubiquitin conjugating enzyme activity
YLR212C	TUB4	1.877	outer plaque of spindle pole body; inner plaque of spindle pole body	structural constituent of cytoskeleton
YBR085W	AAC3	1.874	mitochondrial inner membrane	ATP:ADP antiporter activity
YBL080C	PET112	1.859	mitochondrion	molecular_function unknown
YIL103W	YIL103W	-1.812	cytoplasm	molecular_function unknown
YLR142W	PUT1	-1.815	mitochondrion	proline dehydrogenase activity
YHR106W	TRR2	-1.825	mitochondrion	thioredoxin-disulfide reductase activity
YJR128W		-1.827	not yet annotated	molecular_function unknown
YFR055W	YFR055W	-1.83	cellular_component unknown	cystathionine beta-lyase activity
unknown (18M21)		-1.842
YBL057C	PTH2	-1.851	cytoplasm	aminoacyl-tRNA hydrolase activity
YDL198C	YHM1	-1.853	mitochondrial inner membrane	transporter activity
YGR076C	MRPL25	-1.863	mitochondrial large ribosomal subunit	structural constituent of ribosome
YMR271C	URA10	-1.865	cytoplasm	orotate phosphoribosyltransferase activity
YGL117W	YGL117W	-1.891	cellular_component unknown	molecular_function unknown
YJR149W	YJR149W	-1.908	cytoplasm	molecular_function unknown
YHR059W	FYV4	-1.921	mitochondrion	molecular_function unknown
YBR012C		-1.934	not yet annotated	molecular_function unknown
YFR053C	HXK1	-1.964	cytosol	hexokinase activity
YHR140W	YHR140W	-1.971	integral to membrane	molecular_function unknown
YOR120W	GCY1	-1.982	nucleus; cytoplasm	aldo-keto reductase activity
YDL045C	FAD1	-2.006	cytoplasm	FMN adenylyltransferase activity
YGR161C	RTS3	-2.009	nucleus; cytoplasm; protein phosphatase type 2A complex	protein phosphatase type 2A activity
YCR073W-A	SOL2	-2.018	cytoplasm	6-phosphogluconolactonase activity
YJL134W	LCB3	-2.084	endoplasmic reticulum	sphingosine-1-phosphate phosphatase activity
YML054C	CYB2	-2.144	mitochondrial intermembrane space	L-lactate dehydrogenase (cytochrome) activity
YGR181W	TIM13	-2.17	mitochondrial intermembrane space; mitochondrial intermembrane space protein transporter complex	protein transporter activity
YBR241C	YBR241C	-2.18	vacuolar membrane (sensu Fungi)	molecular_function unknown
YBR169C	SSE2	-2.303	cytoplasm	heat shock protein activity
YPR157W	YPR157W	-2.309	cellular_component unknown	molecular_function unknown
YLR042C	YLR042C	-2.373	cell wall (sensu Fungi)	molecular_function unknown
YCL049C	YCL049C	-2.509	membrane fraction	molecular_function unknown
YGL226W	YGL226W	-2.55	mitochondrion	molecular_function unknown
YOL058W	ARG1	-2.578	cytosol	argininosuccinate synthase activity
YPR047W	MSF1	-2.613	mitochondrion	phenylalanine-tRNA ligase activity
YMR095C	SNO1	-2.688	cytoplasm	molecular_function unknown
YER186C	YER186C	-2.726	cellular_component unknown	molecular_function unknown
YGL121C	GPG1	-2.857	cellular_component unknown	signal transducer activity
YIL112W	HOS4	-2.927	histone deacetylase complex	NAD-independent histone deacetylase activity; NAD-dependent histone deacetylase activity
YAL065C	YAL065C	-3	cellular_component unknown	molecular_function unknown
YMR096W	SNZ1	-4.208	cellular_component unknown	protein binding

## Sheet: P5 15ºC vs P24 15ºC
Diferential gene expression comparing S. cerevisiae P5 (15°C) with S. cerevisiae P24 (15°C) response
id	Gene	SAM score (d)	Component	Function
YIR031C	DAL7	4.814	cytoplasm	malate synthase activity
YOR255W	OSW1	4.013	cellular_component unknown	molecular_function unknown
YLR148W	PEP3	3.856	extrinsic to vacuolar membrane; vacuolar membrane (sensu Fungi)	protein binding
YML047C	PRM6	3.497	integral to membrane	molecular_function unknown
YOL101C	YOL101C	3.146	integral to membrane	molecular_function unknown
YKL197C	PEX1	3.102	peroxisome	ATPase activity
YMR068W	AVO2	3.066	cytoplasm	molecular_function unknown
YHR149C	YHR149C	3.005	bud neck; bud tip	molecular_function unknown
YGR247W	CPD1	2.947	clathrin-coated vesicle	2',3'-cyclic-nucleotide 3'-phosphodiesterase activity
YKL161C	YKL161C	2.92	cellular_component unknown	protein kinase activity
YBR045C	GIP1	2.908	protein phosphatase type 1 complex; prospore membrane	protein phosphatase 1 binding
YJL105W	SET4	2.884	cellular_component unknown	molecular_function unknown
YIL143C	SSL2	2.877	transcription factor TFIIH complex; nucleotide excision repair factor 3 complex	DNA helicase activity; general RNA polymerase II transcription factor activity
YDR131C	YDR131C	2.845	ubiquitin ligase complex	protein binding
YJR094C	IME1	2.838	nucleus	transcription regulator activity
YKL086W	SRX1	2.784	nucleus; cytoplasm	molecular_function unknown
YLR121C	YPS3	2.761	plasma membrane	aspartic-type endopeptidase activity
YNL141W	AAH1	2.751	nucleus; cytoplasm	adenine deaminase activity
YNL105W		2.704	not yet annotated	molecular_function unknown
YDL216C	RRI1	2.695	signalosome complex	metalloendopeptidase activity
YFR022W	YFR022W	2.669	cellular_component unknown	molecular_function unknown
YOR098C	NUP1	2.65	nuclear pore	structural molecule activity; protein binding
YJR150C	DAN1	2.622	cell wall (sensu Fungi)	molecular_function unknown
YKR053C	YSR3	2.614	endoplasmic reticulum	sphingosine-1-phosphate phosphatase activity
YPL177C	CUP9	2.607	nucleus	specific RNA polymerase II transcription factor activity
YNL120C		2.597	not yet annotated	molecular_function unknown
YCL020W	YCL020W	2.595	retrotransposon nucleocapsid	protein binding; RNA binding
YHR093W	AHT1	2.581	not yet annotated	molecular_function unknown
YAR069C		2.572	not yet annotated	molecular_function unknown
YJR010W	MET3	2.568	cytoplasm	sulfate adenylyltransferase (ATP) activity
YLR157C	ASP3-2	2.555	periplasmic space (sensu Fungi)	asparaginase activity
YBR040W	FIG1	2.525	cell wall (sensu Fungi); shmoo tip	molecular_function unknown
YER160C	YER160C	2.519	retrotransposon nucleocapsid	protein binding; RNA binding; ribonuclease activity; peptidase activity; RNA-directed DNA polymerase activity; DNA-directed DNA polymerase activity
YPR011C	YPR011C	2.503	mitochondrial inner membrane	transporter activity
YJL212C	OPT1	2.486	integral to plasma membrane; endoplasmic reticulum	oligopeptide transporter activity
YPR093C	YPR093C	2.468	cellular_component unknown	molecular_function unknown
YGL138C	YGL138C	2.463	cellular_component unknown	molecular_function unknown
YDL038C	YDL038C	2.454	cellular_component unknown	molecular_function unknown
YKL201C	MNN4	2.445	cellular_component unknown	molecular_function unknown
YCR102C	YCR102C	2.431	cellular_component unknown	molecular_function unknown
YGL067W	NPY1	2.43	peroxisome; cytoplasm	NAD+ diphosphatase activity
YDR413C		2.415	not yet annotated	molecular_function unknown
YOL041C	NOP12	2.407	nucleolus	RNA binding
YPL257W	YPL257W	2.402	cellular_component unknown; retrotransposon nucleocapsid	molecular_function unknown; protein binding; RNA binding; ribonuclease activity; peptidase activity; RNA-directed DNA polymerase activity; DNA-directed DNA polymerase activity
YHR124W	NDT80	2.401	nuclear chromosome	transcription factor activity
YIR007W	YIR007W	2.4	cytoplasm	molecular_function unknown
YIL125W	KGD1	2.369	mitochondrial matrix; mitochondrial nucleoid	oxoglutarate dehydrogenase (succinyl-transferring) activity
YJL216C	YJL216C	2.368	cellular_component unknown	hydrolase activity, hydrolyzing O-glycosyl compounds
YIL061C	SNP1	2.362	commitment complex; snRNP U1	mRNA binding
YBR021W	FUR4	2.327	plasma membrane	uracil permease activity
YLR337C	VRP1	2.326	actin cortical patch (sensu Saccharomyces)	actin binding
YLR073C	YLR073C	2.325	endosome	molecular_function unknown
YKL162C	YKL162C	2.323	mitochondrion	molecular_function unknown
YMR227C	TAF7	2.319	transcription factor TFIID complex; nucleus	general RNA polymerase II transcription factor activity
YER015W	FAA2	2.306	peroxisome	long-chain-fatty-acid-CoA ligase activity
YBR266C		2.287	not yet annotated	molecular_function unknown
YNL023C	FAP1	2.281	cellular_component unknown	transcription factor activity
YLL013C	PUF3	2.272	cytoplasm	mRNA binding
YHL009C	YAP3	2.264	nucleus	transcription factor activity
YLL063C	AYT1	2.263	cellular_component unknown	trichothecene 3-O-acetyltransferase activity
YPR068C	HOS1	2.256	histone deacetylase complex	histone deacetylase activity
YMR153W	NUP53	2.255	nuclear pore	structural molecule activity
YLR357W	RSC2	2.251	nucleosome remodeling complex	molecular_function unknown
YGR058W	YGR058W	2.238	nucleus; cytoplasm	molecular_function unknown
YIL132C	CSM2	2.236	nucleus; cytoplasm	molecular_function unknown
YDR332W	YDR332W	2.23	mitochondrion	helicase activity
YNL024C	YNL024C	2.229	cytoplasm; cellular_component unknown	S-adenosylmethionine-dependent methyltransferase activity; molecular_function unknown
YJR026W	YJR026W	2.219	retrotransposon nucleocapsid	protein binding; RNA binding
YCR020C	PET18	2.209	cellular_component unknown	molecular_function unknown
YIL060W	YIL060W	2.202	cellular_component unknown	molecular_function unknown
YNL224C	YNL224C	2.19	nucleus; cytoplasm	molecular_function unknown
YDL194W	SNF3	2.186	plasma membrane	glucose transporter activity; glucose binding; receptor activity
YHR176W	FMO	2.18	endoplasmic reticulum membrane	monooxygenase activity
YGR030C	POP6	2.177	nucleolar ribonuclease P complex; ribonuclease MRP complex	ribonuclease P activity; ribonuclease MRP activity
YHR070W	TRM5	2.169	cytoplasm; nucleus	tRNA (guanine) methyltransferase activity
YCR105W	ADH7	2.158	soluble fraction	alcohol dehydrogenase (NADP+) activity
YHR145C		2.156	not yet annotated	molecular_function unknown
YOR329C	SCD5	2.102	peripheral to membrane of membrane fraction; actin cortical patch (sensu Saccharomyces)	protein binding
YHR157W	REC104	2.101	cellular_component unknown	molecular_function unknown
YGL258W	VEL1	2.094	soluble fraction	molecular_function unknown
YFR029W	PTR3	2.088	extrinsic to plasma membrane	amino acid binding
YLR063W	YLR063W	2.088	cytoplasm	molecular_function unknown
YML037C	YML037C	2.081	clathrin-coated vesicle	molecular_function unknown
YJL219W	HXT9	2.07	plasma membrane	galactose transporter activity; mannose transporter activity; fructose transporter activity; glucose transporter activity
YAR010C	YAR010C	2.064	retrotransposon nucleocapsid	protein binding; RNA binding
YBR231C	AOR1	2.034	nucleus	molecular_function unknown
YJL221C	FSP2	2.033	cellular_component unknown	alpha-glucosidase activity
YDL151C	FYV3	2.032	cellular_component unknown	molecular_function unknown
YIL169C	YIL169C	2.031	cellular_component unknown	molecular_function unknown
YOL075C	YOL075C	2.028	membrane	ATP-binding cassette (ABC) transporter activity
YGL039W	YGL039W	2.021	cytoplasm	dihydrokaempferol 4-reductase activity; oxidoreductase activity
YNR067C	DSE4	2.018	extracellular; septum; cell wall (sensu Fungi)	glucan 1,3-beta-glucosidase activity
YJR153W	PGU1	2.016	extracellular	polygalacturonase activity
YMR223W	UBP8	2.016	SAGA complex	ubiquitin-specific protease activity
YOL055C	THI20	2.012	cellular_component unknown	phosphomethylpyrimidine kinase activity
YER088C	DOT6	2.007	nucleus; cytoplasm	molecular_function unknown
YAL048C	GON1	2.005	integral to membrane	molecular_function unknown
YBR066C	NRG2	1.979	nucleus	transcriptional repressor activity
YDR162C	NBP2	1.969	cellular_component unknown	molecular_function unknown
YJR116W	YJR116W	1.96	cellular_component unknown	molecular_function unknown
YFL-TyA		1.959
YHR005C	GPA1	1.959	plasma membrane; heterotrimeric G-protein complex	heterotrimeric G-protein GTPase activity
YDR253C	MET32	1.958	nucleus	DNA binding; specific RNA polymerase II transcription factor activity
YKL001C	MET14	1.949	cell	adenylyl-sulfate kinase activity
YJL213W	YJL213W	1.932	cellular_component unknown	molecular_function unknown
YNR076W	PAU6	1.93	cellular_component unknown	molecular_function unknown
YPL258C	THI21	1.923	cellular_component unknown	phosphomethylpyrimidine kinase activity
YKR077W	YKR077W	1.921	nucleus; cytoplasm	molecular_function unknown
YMR180C	CTL1	1.915	cytoplasm; nucleus	polynucleotide 5'-phosphatase activity
YLL006W	MMM1	1.894	mitochondrial outer membrane	molecular_function unknown
YKL199C	YKT9	1.87	cellular_component unknown	molecular_function unknown
YNL278W	CAF120	1.866	CCR4-NOT complex	molecular_function unknown
YCL073C	YCL073C	1.865	membrane	transporter activity
YBL035C	POL12	1.857	alpha DNA polymerase:primase complex	alpha DNA polymerase activity
YLR142W	PUT1	1.856	mitochondrion	proline dehydrogenase activity
YML010W	SPT5	1.855	nucleus; transcription elongation factor complex	Pol II transcription elongation factor activity
YMR189W	GCV2	1.848	mitochondrion	glycine dehydrogenase (decarboxylating) activity
YML109W	ZDS2	1.841	nucleus	molecular_function unknown
YNL259C	ATX1	1.84	cytosol	copper chaperone activity
YNR005C		1.84	not yet annotated	molecular_function unknown
YGL159W	YGL159W	1.825	cellular_component unknown	molecular_function unknown
YMR049C	ERB1	1.814	nucleus; nucleolus	molecular_function unknown
YGR144W	THI4	1.813	mitochondrion	molecular_function unknown
YMR169C	ALD3	1.813	cytoplasm	aldehyde dehydrogenase activity
YDL077C	VAM6	1.81	vacuole (sensu Fungi); vacuolar membrane	Rab guanyl-nucleotide exchange factor activity
YMR211W	DML1	1.802	cytoplasm; mitochondrion	structural molecule activity
YGR114C		-1.809	not yet annotated	molecular_function unknown
YOR299W	BUD7	-1.821	clathrin-coated vesicle	molecular_function unknown
YML093W	UTP14	-1.823	small nucleolar ribonucleoprotein complex	snoRNA binding
YBR120C	CBP6	-1.832	mitochondrion	molecular_function unknown
YLR074C	BUD20	-1.838	nucleus	molecular_function unknown
YPR021C	AGC1	-1.841	mitochondrial inner membrane	L-glutamate transporter activity; L-aspartate transporter activity
YHR213W-A		-1.842
YFL041W-A	YFL041W-A	-1.844	cellular_component unknown	molecular_function unknown
YLR042C	YLR042C	-1.868	cell wall (sensu Fungi)	molecular_function unknown
YDR003W-A		-1.914
YER145C	FTR1	-1.916	plasma membrane	iron ion transporter activity
YGR021W	YGR021W	-1.916	mitochondrion	molecular_function unknown
YGL053W	PRM8	-1.918	integral to membrane; endoplasmic reticulum; plasma membrane	molecular_function unknown
YMR133W	REC114	-1.95	cellular_component unknown	molecular_function unknown
YIR032C	DAL3	-1.953	membrane	ureidoglycolate hydrolase activity
YGR042W	YGR042W	-1.963	nucleus; cytoplasm	molecular_function unknown
YGR107W		-1.967	not yet annotated	molecular_function unknown
YKL026C	GPX1	-1.97	cellular_component unknown	glutathione peroxidase activity
YCR051W	YCR051W	-1.978	nucleus; cytoplasm	molecular_function unknown
YPR096C		-1.978	not yet annotated	molecular_function unknown
YGR066C	YGR066C	-1.981	cellular_component unknown	molecular_function unknown
YGL041C-B	YGL041C-B	-1.989	cellular_component unknown	molecular_function unknown
unknown (18C21)		-1.995
YMR173W-a		-2.002	not yet annotated	molecular_function unknown
YAL028W	FRT2	-2.007	cellular_component unknown	molecular_function unknown
YBR182C-A	YBR182C-A	-2.013	cellular_component unknown	molecular_function unknown
YGR081C	SLX9	-2.038	nucleus; nucleolus	molecular_function unknown
YIL134W	FLX1	-2.039	mitochondrion	flavin-adenine dinucleotide transporter activity
YIR019C	MUC1	-2.049	plasma membrane	signal transducer activity
YPR092W		-2.053	not yet annotated	molecular_function unknown
YIL014C-A	YIL014C-A	-2.057	cellular_component unknown	molecular_function unknown
YPL038W-A	YPL038W-A	-2.064	cellular_component unknown	molecular_function unknown
YJL052C-A	YJL052C-A	-2.121	cellular_component unknown	molecular_function unknown
YIL054W	FYV2	-2.134	cellular_component unknown	molecular_function unknown
YFL062W	COS4	-2.144	vacuole (sensu Fungi)	molecular_function unknown
YOL063C	MOR1	-2.15	cellular_component unknown	molecular_function unknown
YKL023C-A		-2.17
YAL013W	DEP1	-2.175	cellular_component unknown	molecular_function unknown
YNR011C	PRP2	-2.179	spliceosome complex; nucleus	pre-mRNA splicing factor activity; ATP dependent RNA helicase activity
YHR059W	FYV4	-2.182	mitochondrion	molecular_function unknown
YGR064W		-2.187	not yet annotated	molecular_function unknown
YHL045W		-2.21	not yet annotated	molecular_function unknown
unknown (18J22)		-2.234
YCL060C		-2.251
YBL006C	LDB7	-2.256	cellular_component unknown	molecular_function unknown
YPL039W	YPL039W	-2.257	cellular_component unknown	molecular_function unknown
YBR300C		-2.298	not yet annotated	molecular_function unknown
YFL043C		-2.298
YDR491C		-2.336	not yet annotated	molecular_function unknown
YHL047C	ARN2	-2.342	plasma membrane; endosome; cytoplasmic vesicle	siderochrome-iron transporter activity
YBR068C	BAP2	-2.357	plasma membrane	amino acid transporter activity
YFL030W	AGX1	-2.373	cellular_component unknown	alanine-glyoxylate transaminase activity
YCR059C	YIH1	-2.382	nucleus; cytoplasm	molecular_function unknown
YIL029C	YIL029C	-2.409	cellular_component unknown	molecular_function unknown
YOR032W-A	YOR032W-A	-2.411	cellular_component unknown	molecular_function unknown
YGR293C		-2.421	not yet annotated	molecular_function unknown
YCL069W	YCL069W	-2.445	cellular_component unknown	molecular_function unknown
YKR105C	YKR105C	-2.492	cellular_component unknown	molecular_function unknown
YER175C	TMT1	-2.508	cytosol	trans-aconitate 3-methyltransferase activity
YGR073C		-2.519	not yet annotated	molecular_function unknown
YGL165C		-2.557	not yet annotated	molecular_function unknown
YAL054C	ACS1	-2.579	cytosol	acetate-CoA ligase activity
YFL061W	YFL061W	-2.638	cellular_component unknown	molecular_function unknown
YJR108W	ABM1	-2.666	cellular_component unknown	molecular_function unknown
YGR226C	YGR226C	-2.734	cellular_component unknown	molecular_function unknown
YIL117C	PRM5	-2.741	integral to membrane	molecular_function unknown
YEL065W	SIT1	-2.748	cytoplasmic vesicle; endosome	siderochrome-iron (ferrioxamine) uptake transporter activity
YOR071C	YOR071C	-2.769	membrane	transporter activity
YOL058W	ARG1	-2.787	cytosol	argininosuccinate synthase activity
YER121W		-2.816	not yet annotated	molecular_function unknown
YDL071C		-2.854	not yet annotated	molecular_function unknown
YGR069W		-2.91	not yet annotated	molecular_function unknown
YHL037C		-2.912	not yet annotated	molecular_function unknown
YJR023C		-3.005	not yet annotated	molecular_function unknown
YJL120W		-3.171	not yet annotated	molecular_function unknown
YGL149W		-3.358	not yet annotated	molecular_function unknown
YBR018C	GAL7	-3.436	cytoplasm	UTP-hexose-1-phosphate uridylyltransferase activity
YFL052W	YFL052W	-3.481	cellular_component unknown	DNA binding
YIL122W	POG1	-3.542	nucleus	specific RNA polymerase II transcription factor activity
YCR038C	BUD5	-3.753	incipient bud site; bud neck	guanyl-nucleotide exchange factor activity; Ras guanyl-nucleotide exchange factor activity; signal transducer activity
YJR020W		-3.808	not yet annotated	molecular_function unknown
YGL118C		-3.86	not yet annotated	molecular_function unknown
YGR052W	FMP48	-3.994	mitochondrion	kinase activity
YGL081W	YGL081W	-5.087	cellular_component unknown	molecular_function unknown
YER185W	YER185W	-5.36	integral to membrane	molecular_function unknown
YBR134W		-5.569	not yet annotated	molecular_function unknown
