# Supplementary material for: Global phenotypic and genomic comparison of two Saccharomyces cerevisiae wine strains reveals a novel role of the sulfur assimilation pathway in adaptation at low temperature fermentations
Source: BMC Genomics. 2014 Dec 3;15(1):1059. doi: 10.1186/1471-2164-15-1059 (PMC4265444; doi:10.1186/1471-2164-15-1059)
Supplement: Supplementary file 9 — Additional file 9: Table S7: Number of proteins modified in 2-D gels in all the experiments. (XLSX 12 KB) [file 12864_2014_6727_MOESM9_ESM.xlsx]

## Sheet: Hoja1
Number of modified proteins on 2-D gels
	P5 15°C	P5 28°C	P24 15°C	P24 28°C					P5 15°C vs P5 28°	P24 15°C vs P24 28°	P5 15°C vs P24 15°	P5 28°C vs P24 28°
Number of spots detected	236	208	251	198				Number of spots matched	187	168	203	174
								Statistically significant*	7	6	10	4
								% Change	3.74332	3.57143	4.92611	2.29885
								At least twofold induced	7	5	7	0
								At least twofold repressed	0	1	3	4
								*Number of matched spots that show significant differences with 95% of confidence in Student’s t-test.
