# Supplementary material for: Global phenotypic and genomic comparison of two Saccharomyces cerevisiae wine strains reveals a novel role of the sulfur assimilation pathway in adaptation at low temperature fermentations
Source: BMC Genomics. 2014 Dec 3;15(1):1059. doi: 10.1186/1471-2164-15-1059 (PMC4265444; doi:10.1186/1471-2164-15-1059)
Supplement: Supplementary file 12 — Additional file 12: Table S8: Genomic comparison among strains. (XLSX 154 KB) [file 12864_2014_6727_MOESM12_ESM.xlsx]

## Sheet: Nonsynonymous SNPs
Significant GO terms that are enriched in nonsynonymous SNPs between the strains.
FUNCTIONAL CATEGORY	Number of genes	p-VALUE	Genes
10.03 cell cycle	181	8.41223e-05	yal047c yal034w-a yal021c ybl105c ybl088c ybl061c ybl020w ybl009w ybr045c ybr073w ybr078w ybr079c ybr136w ybr200w ybr202w ycl048w ycl024w ycl016c ycl014w ycr033w ycr065w ycr077c ydl226c ydl154w ydl117w ydl101c ydl020c ydl003w ydr113c ydr150w ydr168w ydr172w ydr217c ydr285w ydr318w ydr325w ydr356w ydr416w ydr457w ydr488c yel002c yer007w yer008c yer018c yer095w yer106w yer155c yer162c yer167w yfl03…
14.07.03 modification by phosphorylation, dephosphorylation, autophosphorylation	58	0.000391797	yal017w ybl105c ybl088c ybl009w ybr028c ybr059c ybr097w ybr136w ycl024w ycr079w ydl214c ydl159w ydl101c ydr122w ydr436w ydr490c yer129w yfl034c-b yfl033c yfr003c yfr014c yfr028c yfr040w ygl229c ygl158w ygl115w ygr161c yhl007c yhr082c yhr205w yil045w yjl098w yjl095w yjr066w ykl171w ykl116c ykl101w ykr028w yll019c yll010c ylr362w ymr001c ymr104c ymr216c ynl183c ynl161w ynl053w ynr031c yol100w yor02…
43.01 fungal/microorganismic cell type differentiation	127	0.000481391	ybl106c ybl105c ybl066c ybl061c ybl015w ybr045c ybr078w ybr093c ybr095c ybr140c ybr200w ycl068c ycl048w ycl024w ycl014w ydl239c ydl159w ydl070w ydl035c ydl020c ydl013w ydr069c ydr104c ydr251w ydr309c ydr371w ydr379w ydr488c yel029c yer008c yer096w yer114c yer124c yer132c yer155c yfl034c-b yfr040w ygl229c ygl194c ygl106w ygl045w ygr009c ygr014w ygr041w ygr070w ygr172c ygr221c ygr225w yhl007c yhr07…
43.01.03 fungal and other eukaryotic cell type differentiation	127	0.000481391	ybl106c ybl105c ybl066c ybl061c ybl015w ybr045c ybr078w ybr093c ybr095c ybr140c ybr200w ycl068c ycl048w ycl024w ycl014w ydl239c ydl159w ydl070w ydl035c ydl020c ydl013w ydr069c ydr104c ydr251w ydr309c ydr371w ydr379w ydr488c yel029c yer008c yer096w yer114c yer124c yer132c yer155c yfl034c-b yfr040w ygl229c ygl194c ygl106w ygl045w ygr009c ygr014w ygr041w ygr070w ygr172c ygr221c ygr225w yhl007c yhr07…
43 CELL TYPE DIFFERENTIATION	129	0.000731816	ybl106c ybl105c ybl066c ybl061c ybl015w ybr045c ybr078w ybr093c ybr095c ybr140c ybr200w ycl068c ycl048w ycl024w ycl014w ydl239c ydl159w ydl070w ydl035c ydl020c ydl013w ydr069c ydr104c ydr251w ydr309c ydr371w ydr379w ydr488c yel056w yel029c yer008c yer096w yer114c yer124c yer132c yer155c yfl034c-b yfr040w ygl229c ygl194c ygl106w ygl045w ygr009c ygr014w ygr041w ygr070w ygr172c ygr221c ygr225w yhl00…
20.03.25 ABC transporters	15	0.00132291	ycr011c ydr135c ydr406w yhl035c yil121w ykl209c ykr103w yll048c ylr188w ymr279c ynl065w ynr070w yol158c yor011w yor378w
10 CELL CYCLE AND DNA PROCESSING	256	0.00205896	yal047c yal034w-a yal021c ybl105c ybl091c-a ybl088c ybl061c ybl035c ybl020w ybl009w ybr045c ybr073w ybr078w ybr079c ybr136w ybr175w ybr200w ybr202w ybr231c ybr275c ybr289w ycl048w ycl024w ycl016c ycl014w ycr033w ycr065w ycr077c ydl226c ydl160c ydl154w ydl117w ydl101c ydl074c ydl070w ydl020c ydl013w ydl003w ydr069c ydr096w ydr097c ydr113c ydr143c ydr150w ydr168w ydr172w ydr181c ydr217c ydr227w ydr…
14.07.02.01 O-directed glycosylation, deglycosylation	10	0.00212059	ybr199w ydl095w ydl093w yer001w ygl257c ygr199w yil014w yjr143c ykl201c ynr059w
32.07.05 detoxification by export	10	0.00334782	ybr008c ydr135c ydr406w yil121w yll028w ynl065w ynr070w yor011w yor172w yor378w
14.07 protein modification	159	0.0035356	yal017w ybl105c ybl088c ybl020w ybl009w ybr002c ybr028c ybr058c ybr059c ybr097w ybr136w ybr165w ybr175w ybr199w ycl043c ycl024w ycr033w ycr068w ycr079w ydl216c ydl214c ydl159w ydl149w ydl101c ydl095w ydl093w ydl074c ydr069c ydr122w ydr143c ydr152w ydr181c ydr430c ydr436w ydr457w ydr490c yel056w yel002c yer001w yer051w yer098w yer129w yer144c yfl034c-b yfl033c yfl024c yfr003c yfr014c yfr028c yfr04…
42.04 cytoskeleton/structural proteins	74	0.00443714	yal047c ybl106c ybl105c ybl061c ybl034c ybr059c ybr200w ydl226c ydl020c ydr150w ydr168w ydr251w ydr309c ydr356w ydr379w ydr488c yer018c yer096w yer114c yer155c ygl106w ygr014w ygr070w ygr113w ygr136w ygr172c ygr221c yhl007c yhr070w yir006c yjl042w yjl020c yjr066w yjr076c ykl129c ykl052c ykl042w yll021w ylr045c ylr085c ylr144c ylr175w ylr212c ylr337c ylr371w ylr410w ylr423c ylr429w yml109w yml104c…
10.03.01 mitotic cell cycle and cell cycle control	124	0.00458962	yal047c yal034w-a yal021c ybl105c ybl088c ybl020w ybr079c ybr136w ybr200w ybr202w ycl024w ycl016c ydl226c ydl101c ydl020c ydl003w ydr113c ydr150w ydr168w ydr172w ydr217c ydr285w ydr356w ydr416w ydr457w ydr488c yer007w yer018c yer095w yer155c yer162c yer167w yfl034c-b yfr028c yfr037c yfr040w ygl229c ygl215w ygl178w ygl158w ygl106w ygl003c ygr029w ygr098c ygr211w yhr050w yhr102w yhr165c yhr205w yhr…
14.07.05 modification by ubiquitination, deubiquitination	31	0.00466571	ybr058c ybr165w ydl074c ydr069c ydr143c ydr152w ydr457w yer098w yer144c ygl141w ygl003c ygr003w ygr133w ygr184c yil156w yjl197w yjr090c ykl022c ykl010c ykr098c ylr024c ylr127c ylr207w ymr119w ymr275c ymr304w ynl172w ynr007c yor057w yor249c ypr169w
20.01.01.01.01 heavy metal ion transport (Cu+, Fe3+, etc.)	22	0.00673138	ybr207w ybr295w ycl073c ydr046c ydr080w ydr135c ygl071w yhr050w ykl220c ykr052c yll051c ylr130c ylr214w ylr411w ymr058w yol158c yol122c yor256c yor316c ypl274w ypl176c ypr124w
43.01.03.05 budding, cell polarity and filament formation	85	0.00705817	ybl106c ybl105c ybl061c ybr093c ybr095c ybr200w ycl068c ycl024w ycl014w ydl159w ydl035c ydl020c ydr251w ydr309c ydr379w ydr488c yel029c yer008c yer096w yer114c yer124c yer155c yfl034c-b yfr040w ygl229c ygl106w ygl045w ygr009c ygr014w ygr041w ygr070w ygr172c ygr221c yhl007c yhr070w yhr084w yil140w yir006c yir019c yjl098w yjl095w yjr076c yjr090c yjr092w yjr153w ykl129c ykl101w ykl043w ykr028w ykr03…
10.03.04 nuclear and chromosomal cycle	40	0.00761064	yal047c yal034w-a ycl016c ycr077c ydl003w ydr150w ydr318w ydr325w ydr457w yer018c yer106w yfr028c ygl106w ygl003c ygr089w ygr113w ygr179c yir010w yjl074c yjr089w ykl089w ykl052c ykr054c ylr272c yml104c ymr048w ymr094w ymr216c ymr299c ynl299w yol145c yol069w yor057w yor073w yor269w ypl209c ypl155c ypl031c ypl008w ypr007c
30.01 cellular signalling	75	0.00942092	ybl105c ybr028c ybr140c ybr175w ycl068c ydl214c ydl159w ydl101c ydl035c ydr006c ydr287w ydr294c ydr309c ydr379w ydr436w ydr490c yel056w yer114c yer155c yfr014c yfr040w ygl252c ygl229c ygl115w ygl106w ygr070w ygr136w yhr046c yhr205w yhr206w yjl146w yjl098w yjl095w yjl005w yjr066w ykl116c ykr019c ykr028w ykr031c yll021w yll019c ylr094c ylr310c ylr362w ylr371w ylr389c yml006c ymr104c ymr216c ynl304w…
42.10.05 nuclear membrane	11	0.0164242	yfr002w yhr036w yil115c yil063c yjl061w ykl068w yml103c ymr047c ymr153w ymr207c yor098c
20.01.01.01.01.01 siderophore-iron transport	8	0.0201746	ybr207w ycl073c ydr080w ygl071w ykl220c yll051c ymr058w yol158c
14.13 protein/peptide degradation	67	0.0203073	ybr058c ybr165w ycr045c ydl216c ydl077c ydl074c ydl053c ydl020c ydr069c ydr131c ydr143c ydr152w ydr349c ydr430c ydr457w yer078c yer098w yer144c yfl007w yfr006w ygl227w ygl203c ygl141w ygl003c ygr003w ygr098c ygr133w ygr184c ygr225w ygr270w yhl030w yhr027c yhr028c yhr204w yil156w yir039c yjl197w yjr090c ykl171w ykl054c ykl022c ykl010c ykr038c ykr098c ylr024c ylr127c ylr207w ylr373c ylr389c ylr423c…
30 CELLULAR COMMUNICATION/SIGNAL TRANSDUCTION MECHANISM	80	0.0204029	ybl105c ybr028c ybr140c ybr175w ycl068c ydl214c ydl159w ydl101c ydl035c ydr006c ydr287w ydr294c ydr309c ydr379w ydr436w ydr490c yel056w yer114c yer155c yfl026w yfr014c yfr040w ygl252c ygl229c ygl115w ygl106w ygr070w ygr136w yhl007c yhr046c yhr205w yhr206w yjl146w yjl098w yjl095w yjl005w yjr066w ykl178c ykl116c ykr019c ykr028w ykr031c yll021w yll019c ylr006c ylr094c ylr310c ylr362w ylr371w ylr389c…
10.03.04.05 chromosome segregation/division	22	0.022713	yal034w-a ycr077c ydr318w yer018c yer106w yfr028c ygl003c ygr089w ygr113w ygr179c yir010w yjl074c yjr089w ykl089w ymr048w ymr094w ymr216c yol145c yol069w yor073w ypl209c ypl008w
20.01.01.07.05 sulfate/sulfite transport	3	0.0254138	ybr294w ylr092w yor251c
14.13.04.02 vacuolar protein degradation	6	0.0268132	ygl227w yhr028c ylr373c ynr007c yor256c ypl176c
34.11.03 chemoperception and response	69	0.0270373	ybl039c ybr008c ybr073w ybr200w ybr289w ycr089w ycr106w ydl216c ydl159w ydr069c ydr135c ydr143c ydr227w ydr309c ydr312w ydr368w ydr379w yer095w yfl026w yfr029w ygl194c ygl178w ygl163c ygl106w ygr014w ygr070w ygr217w yhl035c yhl007c yhr084w yil126w yjl176c yjl078c yjr076c ykl209c ykl178c ykl129c ykl088w yll021w yll004w ylr006c ylr110c ylr362w ylr371w ylr389c ylr442c ymr085w ynl271c ynl238w ynl173c…
18.02.03 guanyl-nucleotide exchange factor (GEF)	8	0.0280048	ycl068c ygr070w yjr031c ylr039c ylr310c ylr371w ylr425w ypr017c
14 PROTEIN FATE (folding, modification, destination)	260	0.0303157	yal017w yal007c yal002w ybl105c ybl088c ybl020w ybl017c ybl009w ybr002c ybr028c ybr044c ybr058c ybr059c ybr072w ybr097w ybr136w ybr165w ybr175w ybr199w ycl043c ycl024w ycr033w ycr045c ycr068w ycr079w ydl239c ydl216c ydl214c ydl159w ydl149w ydl145c ydl101c ydl095w ydl093w ydl077c ydl074c ydl065c ydl058w ydl053c ydl020c ydr069c ydr080w ydr113c ydr122w ydr131c ydr143c ydr152w ydr168w ydr181c ydr214w…
34.11.03.07 pheromone response, mating-type determination, sex-specific proteins	53	0.0385695	ybr073w ybr200w ybr289w ycr089w ydl216c ydl159w ydr143c ydr227w ydr309c ydr312w ydr379w yer095w yfl026w ygl194c ygl178w ygl163c ygl106w ygr070w ygr217w yhl007c yhr084w yil126w yjl176c yjl078c yjr076c ykl209c ykl178c yll021w yll004w ylr110c ylr362w ylr371w ylr389c ylr442c ymr085w ynl271c ynl238w ynl173c ynl161w ynl145w ynl127w ynl053w ynr044w yol117w yor191w yor281c yor290c ypl115c ypl049c ypl031c…
20.01.27 drug/toxin transport	15	0.0425625	ybr008c ycl073c ydr135c ydr406w yhr032w yil121w yjr015w yll028w ymr279c ynl065w ynr070w yol158c yor011w yor172w yor378w
32.07 detoxification	37	0.0448262	ybr008c ycl073c ydr135c ydr406w ydr538w yer073w ygl157w ygl013c ygr088w ygr197c ygr271w yhr032w yil121w yir037w yir038c yjl101c yjr015w ykr103w yll063c yll028w ylr006c ylr046c ylr205c ymr279c ynl241c ynl065w ynr070w yol158c yor011w yor172w yor247w yor251c yor316c yor365c yor378w ypl092w ypl061w
42.04.05 microtubule cytoskeleton	21	0.0476551	yal047c ybl034c ydr150w ydr168w ydr356w ydr488c yer018c yer155c yjl042w ykl042w ylr045c ylr212c ylr429w yml031w ymr299c ynl126w yol069w yor373w ypl209c ypl155c ypl124w
10.01.09.05 DNA conformation modification (e.g. chromatin)	52	0.0587365	ybl091c-a ybr175w ybr231c ybr275c ybr289w ycr033w ydl074c ydl070w ydr143c ydr181c ydr227w ydr359c yel056w yer051w yer164w yfl024c yfr037c ygl194c ygl163c ygl150c ygl037c ygr116w yhr099w yil126w yjl176c yjl076w ykl020c ykr008w ykr019c ykr029c ykr048c yll004w ylr055c ylr085c ylr095c ylr223c ylr384c ylr399c ylr442c yml109w ymr069w ymr219w ynl262w yol017w yor191w yor249c yor279c yor290c ypl216w ypl13…

## Sheet: InDels P5
Chromosome	Position	Reference sequence	P5 sequence	Number of Reads
I	2875	T	TA	153
I	3890	AA	ACAAAC	227
I	7151	ACGT	A	29
I	9052	AT	AGA	140
I	10267	AT	A	181
I	10705	G	GTACA	63
I	11063	G	GA	33
I	11350	C	CT	182
I	28006	TGC	TCCA	183
I	28516	GACATTGA	GGCATTG	187
I	29605	G	GA	55
I	30152	AGATGCA	AAATGC	196
I	30771	T	TA	10
I	30871	GA	G	132
I	30961	CT	C	222
I	31250	GA	G	241
I	45030	T	TG	163
I	45522	ATG	A	140
I	45523	TGT	T	3
I	56888	G	GT	232
I	58643	GT	G	70
I	65494	A	AT	181
I	65534	GA	G	146
I	69734	TG	T	104
I	70524	CA	C	205
I	99863	C	CA	340
I	118434	GA	G	58
I	138748	AT	A	183
I	139404	GTATA	G	200
I	142111	CT	C	100
I	142779	T	TGAC	178
I	153968	G	GTCT	126
I	156451	TGG	TT	43
I	166146	TGATTTCTATTCCAACA	T	27
I	171961	AT	A	148
I	175805	TA	T	192
I	175856	TG	T	32
I	178768	TGAA	T	68
I	180161	G	GC	103
I	180219	ACA	AG	155
I	180284	TTA	TG	110
I	181085	T	TA	19
I	181957	TTA	T	339
I	189046	TCTC	TTTTT	106
I	189923	CATG	C	155
I	192338	T	TAA	103
I	192341	A	AAA	9
I	196683	TC	T	39
I	196828	C	CA	134
I	196925	CAAAA	CCAAAG	58
I	197611	G	GA	241
I	197920	AC	AAG	30
I	198030	C	CA	20
I	202896	TCCTC	T	291
I	203091	CA	C	236
I	203093	AA	A	2
II	6285	TTCTAC	T	22
II	36327	C	CA	90
II	63527	T	TG	231
II	74876	C	CA	229
II	75047	GA	G	26
II	88484	GGAGAA	G	126
II	116847	GGCGCCTCA	GTCACCTC	89
II	119979	A	ACTT	273
II	127462	CT	C	121
II	135553	TG	T	122
II	136039	T	TA	78
II	136348	G	GA	186
II	140850	TG	T	143
II	140964	T	TC	23
II	153815	TA	T	154
II	165670	GA	G	89
II	165673	AAAAAAAA	AGAAAAC	141
II	166025	CTT	CC	125
II	167385	C	CT	105
II	174499	GAAGAAA	G	214
II	174802	T	TAA	60
II	174880	TTT	TAGC	8
II	184282	CA	C	136
II	191124	CATTGTTT	CG	8
II	191688	GA	G	78
II	191777	G	GT	24
II	192269	AGAT	A	65
II	193546	C	CAAT	148
II	198720	CT	C	32
II	211254	TAAC	T	138
II	212391	C	CT	32
II	220817	CTTTTTT	C	120
II	220863	TG	T	15
II	227159	A	AT	83
II	235838	TA	T	97
II	238382	C	CA	132
II	238920	AT	A	122
II	246942	CT	C	103
II	248758	CT	C	64
II	252559	CT	C	131
II	258661	TC	T	42
II	258993	CATATAT	C	98
II	301356	TC	T	89
II	327315	T	TAA	22
II	332441	TA	T	79
II	333127	AAA	ACAC	28
II	333254	TC	T	50
II	334302	TA	T	123
II	341546	GT	G	95
II	344186	GTAT	G	114
II	344409	AT	A	55
II	344499	CTT	C	111
II	351083	CA	C	122
II	363123	AAC	A	7
II	363755	T	TA	39
II	364024	A	AT	126
II	371596	TA	T	27
II	371600	GC	G	16
II	373847	TG	T	30
II	378442	CT	C	111
II	380871	A	AAAC	114
II	381376	AG	A	108
II	382925	T	TG	122
II	383176	C	CG	100
II	386013	TA	T	106
II	391492	GA	G	160
II	395368	A	AT	124
II	405812	TG	T	101
II	414951	G	GA	39
II	415720	TA	T	22
II	417214	TCC	T	107
II	418760	ACT	A	97
II	419386	CA	C	97
II	420194	CT	C	85
II	423438	GA	G	147
II	427659	GTATT	G	83
II	444706	GT	G	190
II	452394	G	GAAGA	57
II	452575	ATAAG	A	49
II	453657	TG	T	151
II	460271	T	TC	2
II	460752	G	GA	131
II	460889	G	GT	141
II	466942	G	GA	111
II	474227	GT	G	107
II	474313	CAT	C	198
II	477019	T	TA	82
II	479154	GGG	GA	111
II	486827	CA	C	115
II	488455	GA	G	136
II	501490	A	AG	90
II	504500	A	AG	66
II	505510	TCC	T	16
II	515338	C	CTTT	105
II	526700	AG	A	120
II	532340	G	GA	120
II	532411	GA	G	144
II	533149	GGGG	GAGGA	92
II	535221	AAAA	AG	33
II	539767	T	TA	107
II	546130	CT	C	82
II	546178	AT	A	83
II	549616	TG	T	109
II	555666	T	TC	44
II	556200	TATAGTTGTGGAT	TGTAGTTGTGG	232
II	558567	T	TC	24
II	560006	G	GA	127
II	564751	AT	A	53
II	572201	CA	C	123
II	581631	AGT	A	85
II	591557	CAAGAAAT	C	4
II	592749	AT	A	125
II	595518	T	TA	33
II	603594	GATGTAGCT	GTTGTAGC	158
II	605943	AC	A	123
II	607642	GGA	G	120
II	614429	GTTT	GG	40
II	618809	T	TA	53
II	624885	A	AT	131
II	628663	GC	G	126
II	628886	C	CA	78
II	643272	T	TC	138
II	645989	AG	A	98
II	653233	AT	A	91
II	655555	G	GAA	111
II	679522	G	GA	100
II	682041	GT	G	74
II	685360	GA	G	116
II	744536	A	AGT	114
II	747841	GT	G	29
II	768017	CG	C	162
II	768073	A	AT	151
II	789108	G	GAA	111
II	789112	A	AAA	19
II	801298	AGT	A	141
III	55695	GATGCTA	G	212
III	71752	CT	C	172
III	82451	GAA	G	193
III	94503	AAT	A	152
III	130632	A	AAG	259
III	151108	A	AG	58
III	162712	TA	T	264
III	207966	T	TG	184
III	208086	TTGACA	T	159
III	216599	GT	G	156
III	228048	T	TTA	111
III	249269	CA	C	153
III	258828	GT	G	43
III	259458	GC	G	169
III	286483	GA	G	176
III	290527	A	AT	312
IV	42599	T	TA	126
IV	67976	TGG	TCGT	20
IV	70378	G	GA	170
IV	74736	CATT	C	134
IV	83119	CA	C	132
IV	88140	G	GTT	140
IV	95924	AT	A	68
IV	99222	TA	T	141
IV	99366	CT	C	83
IV	100476	TA	T	89
IV	103399	AA	AGT	74
IV	103531	TGGA	TCG	90
IV	117115	T	TAGAA	39
IV	117396	CT	C	103
IV	117988	AT	A	133
IV	118035	GT	G	89
IV	144344	CTTT	C	136
IV	158816	T	TC	113
IV	167521	TG	T	131
IV	184671	C	CAA	101
IV	184754	GA	G	38
IV	192678	AT	A	112
IV	198376	TG	T	95
IV	201643	A	AT	98
IV	210847	G	GT	45
IV	213154	A	AT	110
IV	213315	C	CTA	292
IV	215724	C	CT	128
IV	216493	TAA	T	153
IV	217385	TGG	TA	26
IV	217566	TGA	T	86
IV	229706	A	ATTT	86
IV	230558	GT	G	89
IV	234091	T	TA	54
IV	234747	G	GT	75
IV	240005	CAA	C	99
IV	251252	AT	A	110
IV	251392	CT	C	113
IV	267474	A	AT	109
IV	271809	CTGT	C	195
IV	275006	CG	C	125
IV	285379	A	ATATG	128
IV	292338	CA	C	100
IV	292462	A	AT	104
IV	302371	CA	C	26
IV	310657	AT	A	167
IV	370934	CT	C	30
IV	403648	T	TA	94
IV	422749	C	CG	96
IV	431592	T	TTG	110
IV	432137	CAGTT	C	104
IV	434256	T	TA	117
IV	435452	T	TA	144
IV	435656	C	CT	79
IV	435980	AC	A	24
IV	436314	A	AGG	33
IV	441311	GTTATTA	G	168
IV	444097	G	GA	104
IV	446437	A	ATT	90
IV	449847	TGTC	TTT	27
IV	465158	TTA	T	83
IV	465261	TA	T	129
IV	482676	AT	A	121
IV	485654	CA	C	161
IV	504022	C	CT	99
IV	506451	CT	C	167
IV	507368	TA	T	86
IV	521286	TA	T	113
IV	541543	GA	G	93
IV	550807	TA	T	157
IV	561118	T	TA	80
IV	563111	CA	C	72
IV	563308	GT	G	53
IV	582694	AT	A	79
IV	591782	AT	A	76
IV	597101	C	CA	126
IV	599736	AC	AAG	16
IV	599796	AT	A	82
IV	616414	CA	C	103
IV	617276	GTTTAA	G	86
IV	657631	T	TA	177
IV	665217	ATT	A	103
IV	667986	AT	A	5
IV	668815	GA	G	150
IV	683941	T	TA	79
IV	693401	TAA	T	96
IV	698189	T	TG	27
IV	722659	GA	G	101
IV	727773	T	TA	122
IV	734082	ATTATAC	A	123
IV	750901	CT	C	123
IV	751579	T	TG	94
IV	753495	AA	ATT	42
IV	782004	G	GT	18
IV	794603	T	TG	105
IV	794605	G	GG	11
IV	813091	TTG	T	30
IV	817682	AAT	A	102
IV	868111	CA	C	92
IV	868112	AA	A	8
IV	870855	AG	A	108
IV	936493	AT	A	103
IV	950553	A	AT	103
IV	964572	CT	C	126
IV	980205	TTTGTTAT	TGTTA	69
IV	980440	C	CA	111
IV	980622	ATAG	AA	11
IV	1014377	CG	C	99
IV	1052356	AT	A	107
IV	1055136	G	GA	107
IV	1108511	T	TC	106
IV	1109962	ATTC	A	93
IV	1110188	GA	G	40
IV	1114179	A	ATT	119
IV	1150827	AG	A	81
IV	1150910	A	AG	14
IV	1174179	C	CA	107
IV	1174183	A	AA	3
IV	1174453	TAAA	T	152
IV	1174736	C	CA	26
IV	1276579	C	CAGTT	143
IV	1276581	G	GTTAG	22
IV	1277186	AT	A	139
IV	1305715	A	AT	37
IV	1330230	G	GT	97
IV	1340778	AT	A	81
IV	1340782	TTT	TC	154
IV	1341641	TCCCC	T	130
IV	1344490	AAGG	A	131
IV	1345379	C	CA	80
IV	1398960	CA	C	114
IV	1401450	A	AC	134
IV	1404363	TA	T	102
IV	1410138	A	AT	121
IV	1411308	AAAC	AG	120
IV	1412435	CCAT	C	166
IV	1424802	T	TTA	121
IV	1429312	TTTTT	TG	24
IV	1450500	AC	A	145
IV	1450690	A	AT	123
IV	1453162	TTC	TG	146
IV	1459281	G	GT	184
IV	1462274	G	GA	152
IV	1468657	CA	C	113
IV	1469241	G	GA	80
IV	1470991	C	CT	42
IV	1476639	TTC	T	142
IV	1489201	TA	T	121
IV	1492503	T	TG	79
IV	1492673	TATTA	T	179
IV	1492990	C	CA	276
IV	1493077	AT	A	46
IV	1493407	TCTGAG	T	122
IV	1502887	AC	A	40
IV	1502990	TTC	T	110
IV	1503838	C	CAGA	27
IV	1505479	C	CT	191
IV	1505849	GGTAAT	GATAA	135
IV	1509726	CT	C	35
IV	1514915	AT	A	120
IV	1515034	TAA	T	228
IV	1516641	TA	TGT	119
IV	1521561	TAA	TG	139
IV	1522851	C	CT	148
Mito	9360	TA	T	10
Mito	10403	G	GGGC	18
Mito	13802	TAA	T	508
Mito	20498	T	TA	1090
Mito	25304	CTT	C	1131
Mito	27647	T	TATA	34
Mito	35465	TAA	T	265
Mito	38684	T	TA	26
Mito	40570	AT	A	26
Mito	42817	CT	C	1149
Mito	42839	T	TA	333
Mito	48192	T	TC	452
Mito	50661	TAAA	T	58
Mito	53540	A	AT	18
Mito	54670	AT	A	26
Mito	57304	AG	A	11
Mito	57882	AT	A	102
Mito	59383	A	AT	69
Mito	60347	TAAA	T	102
Mito	62955	AC	A	49
Mito	64710	T	TA	10
Mito	68411	TA	T	360
Mito	68744	AC	A	16
Mito	71265	AT	A	112
V	7186	AC	A	104
V	7687	A	AT	194
V	8831	GA	G	107
V	12616	C	CAG	4
V	13003	CAAAATCT	CCAAATC	157
V	13493	CT	C	130
V	15174	C	CT	18
V	18474	TA	T	59
V	23907	CA	C	42
V	24148	T	TA	130
V	24150	A	AA	12
V	42396	A	AT	150
V	42401	T	TT	11
V	42839	GGT	G	280
V	46382	TC	TAG	41
V	46546	CT	C	55
V	59430	A	AG	27
V	76365	A	AT	143
V	98089	G	GA	260
V	111091	AG	A	138
V	151770	TCTTC	T	169
V	191839	GT	G	144
V	192792	GA	G	44
V	198741	T	TA	90
V	198744	A	AA	3
V	198800	T	TC	23
V	207104	CA	C	12
V	207208	TTTC	T	138
V	207564	ATATT	ACA	52
V	208925	GA	G	132
V	210547	G	GT	137
V	210690	GT	G	151
V	212441	ACAG	ATA	94
V	222505	TA	T	121
V	225280	G	GA	139
V	241697	ACTAACATA	ATTAACAT	134
V	242328	TC	T	46
V	242691	GGG	GA	36
V	243802	TATCATC	T	82
V	246869	A	AG	34
V	246872	A	AT	23
V	248362	G	GC	146
V	259747	GA	G	171
V	263748	TG	T	115
V	269977	AT	AGGTG	34
V	308000	GTTT	G	103
V	322493	G	GA	130
V	322498	A	AA	12
V	326031	G	GTTTC	118
V	326034	C	CCTTC	3
V	332992	GA	G	143
V	342848	G	GA	204
V	349345	ATT	A	145
V	349444	TC	T	135
V	351386	AC	A	133
V	351576	GT	G	121
V	351607	AAAAAAGAAT	A	24
V	354790	A	AT	43
V	355237	T	TG	20
V	358045	AT	A	172
V	362360	AAT	A	156
V	372168	TA	TGT	115
V	374814	TGCAAA	TAC	158
V	384833	A	ATGT	302
V	385970	TA	T	126
V	401080	ATT	A	43
V	409668	G	GA	38
V	414434	AAA	AT	15
V	423672	AT	A	146
V	438667	TCTA	T	142
V	467606	AC	A	49
V	482870	G	GT	234
V	488179	C	CT	164
V	488593	GT	G	158
V	504449	AT	A	194
V	520789	AAAAAAA	AG	20
V	522810	T	TG	133
V	526638	T	TC	152
V	535293	CTCA	C	106
V	540498	GA	G	130
V	540847	AG	A	54
V	541246	A	AT	162
V	548081	TA	T	122
V	551284	T	TGTA	5
V	551421	GC	G	172
V	561824	C	CG	154
V	562451	AT	A	53
V	563148	CT	C	166
V	563257	AT	A	126
V	563427	AC	A	148
V	563829	C	CT	186
V	563866	G	GT	35
V	564696	AG	A	11
V	565293	C	CGAA	42
V	567074	GTA	G	3
V	567175	AC	A	15
V	567545	GCTC	GTT	158
VI	18749	A	AT	113
VI	19695	GC	G	33
VI	20484	T	TATA	49
VI	20630	A	ATT	132
VI	20836	G	GA	173
VI	22967	TTATGA	T	111
VI	27175	A	AT	35
VI	27969	A	AT	136
VI	31612	AATAT	AGTA	262
VI	32355	A	AC	203
VI	32971	AT	A	45
VI	44418	GT	G	193
VI	48119	G	GTA	228
VI	51265	AT	AAA	68
VI	56116	CA	C	232
VI	57943	A	AT	118
VI	63949	T	TA	187
VI	74705	C	CA	179
VI	74709	A	AA	15
VI	74913	T	TA	199
VI	74992	TA	T	156
VI	87585	TA	T	214
VI	91775	G	GAAT	198
VI	100385	ACAGGTG	A	27
VI	101478	CCT	C	18
VI	101500	AT	AAC	7
VI	103252	A	AT	107
VI	118486	CT	C	200
VI	119409	AG	A	199
VI	123211	CT	C	214
VI	123271	A	AT	188
VI	129958	AT	ACC	53
VI	147079	T	TTG	17
VI	149843	CTCT	CAC	56
VI	157760	CT	C	183
VI	157823	TT	TATA	106
VI	157897	C	CA	9
VI	159212	G	GA	192
VI	160471	A	ATTAT	166
VI	161459	G	GA	172
VI	161527	CA	C	123
VI	161715	A	AT	182
VI	162419	A	AG	60
VI	174109	ACTAAC	AGTA	139
VI	176506	AG	A	103
VI	192522	GTTTCTATCGTGA	G	22
VI	194362	T	TAA	251
VI	199066	C	CT	165
VI	199527	AT	A	169
VI	204889	AGA	AC	12
VI	205948	CT	CCC	9
VI	206719	T	TA	37
VI	206951	GA	G	295
VI	226238	G	GAAA	144
VI	226671	AG	A	93
VI	226825	AT	A	186
VI	227351	TACGCAC	T	376
VI	227508	T	TA	73
VI	233008	A	ATCT	25
VI	237140	AG	AATAA	180
VI	242037	A	AC	74
VI	265477	G	GT	66
VII	9154	G	GA	142
VII	9380	CA	C	148
VII	9619	CT	C	149
VII	9988	AGGT	AAA	18
VII	10094	G	GA	5
VII	16461	GA	G	117
VII	16642	A	AT	34
VII	16867	A	AT	224
VII	17005	AC	A	128
VII	18162	TA	T	11
VII	18479	CA	C	4
VII	19571	AG	A	25
VII	20124	ACG	AAAA	31
VII	23274	TAA	T	39
VII	25552	TTA	T	78
VII	52604	GAAACGAG	GGA	116
VII	52694	C	CT	132
VII	52696	T	TT	18
VII	53637	CA	C	148
VII	73309	CAT	C	28
VII	73728	GTA	G	200
VII	73818	C	CA	219
VII	73989	T	TATA	174
VII	75474	TAGAGAG	T	286
VII	76042	G	GC	157
VII	76303	C	CA	233
VII	76587	GA	G	138
VII	84285	GT	G	148
VII	87498	T	TA	124
VII	107991	G	GT	120
VII	110616	TA	T	139
VII	112192	T	TA	87
VII	115607	T	TCATA	73
VII	121350	C	CA	103
VII	122421	CA	C	10
VII	122514	G	GT	18
VII	142037	GTT	G	40
VII	144247	TGTTTA	TATTT	126
VII	145284	TA	T	58
VII	145380	CTA	C	198
VII	145773	TA	T	73
VII	147855	CAA	C	119
VII	167483	C	CT	106
VII	173135	TC	T	81
VII	185796	GA	G	82
VII	193646	A	AC	112
VII	196910	CA	C	83
VII	196915	TAT	TG	76
VII	197228	CCCACTTCA	CGCC	23
VII	197812	CTTAG	CCTAGT	167
VII	210401	CA	C	129
VII	213793	AAT	AG	12
VII	216102	GT	G	118
VII	216170	G	GA	100
VII	217378	ATTG	A	113
VII	276935	T	TG	33
VII	288375	GAT	G	146
VII	291651	AAA	AG	9
VII	298093	CATAT	C	193
VII	303588	CA	C	115
VII	311210	G	GT	124
VII	366198	AATATAT	A	116
VII	368551	G	GA	95
VII	376066	AT	A	154
VII	378026	AATGATG	A	185
VII	402476	T	TAA	147
VII	405452	C	CA	4
VII	405711	TTT	TC	187
VII	412208	CAA	C	120
VII	412276	TCAGA	TTAG	82
VII	412892	CT	C	92
VII	416657	CTAT	C	192
VII	417241	TC	T	25
VII	435463	CT	C	96
VII	465593	GT	G	19
VII	466985	T	TAGA	105
VII	484222	G	GC	22
VII	484889	TA	T	120
VII	485313	TAAA	TG	131
VII	485618	A	AT	95
VII	492247	G	GT	102
VII	492422	AC	A	99
VII	497421	TT	TAA	81
VII	508600	TTATC	T	85
VII	508694	T	TGA	27
VII	508698	T	TCT	3
VII	526675	C	CT	86
VII	527617	AT	A	32
VII	528600	CA	C	91
VII	534974	G	GA	48
VII	545016	AT	A	26
VII	557761	GA	G	103
VII	559414	CT	C	89
VII	560412	CA	C	82
VII	560467	A	AAG	116
VII	561653	C	CA	77
VII	568520	TTTA	T	88
VII	568556	GT	G	58
VII	596337	AT	A	80
VII	598978	CG	C	10
VII	640541	C	CA	90
VII	643888	AC	A	108
VII	656821	GT	G	94
VII	661822	A	AT	53
VII	739245	CACTT	C	137
VII	763406	A	AT	39
VII	785493	TG	T	106
VII	787950	TC	T	85
VII	788496	T	TC	93
VII	790438	T	TAA	133
VII	794370	A	AT	135
VII	794506	T	TA	51
VII	801946	A	ATG	188
VII	828714	CA	C	105
VII	850848	GT	G	32
VII	856944	AG	A	100
VII	857305	GA	G	195
VII	857593	AT	A	36
VII	857748	T	TG	79
VII	858812	T	TA	107
VII	859043	ATG	A	79
VII	859745	GA	G	102
VII	879568	G	GA	212
VII	882287	T	TA	96
VII	882742	TA	T	93
VII	885994	GAT	G	247
VII	887887	T	TA	28
VII	888842	CA	C	123
VII	894461	G	GAA	120
VII	908884	T	TA	6
VII	909185	AAT	A	30
VII	943507	AT	A	96
VII	947344	G	GA	122
VII	953768	AT	A	112
VII	953791	G	GCA	29
VII	953964	C	CTAA	125
VII	958309	A	AGTAT	123
VII	959586	CG	C	35
VII	984347	AT	A	122
VII	987325	C	CT	85
VII	987689	G	GA	73
VII	994603	A	AA	14
VII	994781	CGGTTTA	CAGTTT	119
VII	995087	TTA	TG	36
VII	995281	CGGAT	CAGA	120
VII	996370	AG	A	24
VII	996481	C	CT	129
VII	996699	GT	G	91
VII	996829	C	CA	159
VII	1002265	CAA	C	105
VII	1002265	CAA	C	12
VII	1011723	GC	G	73
VII	1027232	TC	T	50
VII	1052718	CT	C	154
VII	1052792	CAAA	C	131
VII	1057590	TA	T	88
VII	1063585	CAA	C	129
VII	1066075	A	AT	146
VII	1066078	T	TT	12
VII	1066858	AG	A	123
VII	1067116	AAA	AT	115
VII	1072707	G	GA	148
VII	1073343	AT	A	161
VII	1073447	TG	T	100
VII	1073587	C	CT	81
VII	1073590	C	CT	23
VII	1073664	TG	T	21
VIII	14781	CGCA	CCG	29
VIII	15408	TG	T	38
VIII	18411	CT	C	138
VIII	18612	GA	G	152
VIII	18662	CT	C	114
VIII	19077	TA	T	141
VIII	39528	CTAGT	C	129
VIII	64335	C	CA	35
VIII	67586	C	CTCTT	134
VIII	70108	AT	A	226
VIII	78630	G	GA	109
VIII	108771	A	AT	150
VIII	108775	C	CC	8
VIII	117502	G	GA	107
VIII	126710	A	ATAT	145
VIII	127630	CA	C	142
VIII	131649	AAAGC	A	167
VIII	134257	TTGA	T	25
VIII	134391	CT	C	39
VIII	136669	AT	A	280
VIII	138557	A	AG	165
VIII	149683	T	TA	158
VIII	150538	CAA	C	46
VIII	150847	AT	A	147
VIII	151579	CT	C	234
VIII	161688	A	ATT	27
VIII	161691	T	TTT	7
VIII	170523	CT	C	192
VIII	174970	CA	C	189
VIII	183971	A	AG	175
VIII	186870	AC	A	28
VIII	187695	T	TG	100
VIII	187898	AG	A	150
VIII	189768	GA	G	237
VIII	192740	T	TTCAA	69
VIII	266877	C	CCA	304
VIII	336196	ATACT	A	51
VIII	344320	G	GT	124
VIII	344323	A	AA	2
VIII	382579	A	AG	10
VIII	382648	AAG	A	18
VIII	386538	AT	A	112
VIII	394231	TG	TTT	199
VIII	395163	TTGTTCCTGT	TCGTTCC	128
VIII	399235	GA	G	70
VIII	440333	T	TGAG	162
VIII	442153	CGTA	C	110
VIII	442157	GCAT	G	106
VIII	452950	TC	TAA	195
VIII	455796	GC	G	127
VIII	466967	GAT	GGTACA	83
VIII	466971	C	CAAC	30
VIII	505293	TA	T	157
VIII	519135	A	AT	37
VIII	522597	C	CAT	43
IX	26901	CA	C	51
IX	27297	ACT	A	116
IX	32673	AG	A	48
IX	33054	G	GAA	169
IX	37299	CT	C	150
IX	39412	CA	C	114
IX	68236	A	ATATC	201
IX	68535	C	CG	37
IX	69032	ACGA	ATGAT	127
IX	100618	AG	A	130
IX	102480	C	CT	117
IX	105433	A	AAAT	118
IX	122089	GTTT	G	155
IX	125862	ATT	A	88
IX	126009	TC	T	229
IX	126162	AAT	A	136
IX	127655	AT	A	153
IX	128099	GA	G	224
IX	130294	AT	A	167
IX	134262	CA	C	145
IX	138545	T	TA	10
IX	139173	A	AT	221
IX	148730	AAT	A	281
IX	148906	AT	A	109
IX	151474	A	AT	22
IX	151501	GTA	GC	20
IX	166646	CAAT	C	169
IX	175987	T	TAGC	302
IX	179719	A	AAT	125
IX	193260	TTA	T	140
IX	195660	CTAGAT	CCAGA	113
IX	196247	TCTG	TGT	26
IX	196311	A	ATT	135
IX	196397	C	CGT	26
IX	203425	T	TG	90
IX	210740	AT	A	51
IX	212374	GA	G	73
IX	214803	CT	C	184
IX	216548	GT	G	102
IX	238018	T	TA	161
IX	240939	GT	G	128
IX	249032	C	CG	93
IX	255869	TTTC	T	71
IX	257005	A	AG	4
IX	268328	CA	C	211
IX	268445	T	TGG	41
IX	270827	A	AGG	225
IX	271116	TA	T	179
IX	310844	CG	CAA	28
IX	313884	GA	G	152
IX	315100	T	TTGA	281
IX	328101	T	TA	145
IX	332777	CG	C	149
IX	332900	TATC	TTT	143
IX	333081	AT	A	143
IX	336677	T	TAGGA	36
IX	337243	CAAA	C	101
IX	337314	A	AT	159
IX	338044	GGA	G	35
IX	339321	G	GA	167
IX	342526	CA	C	186
IX	355815	CAA	C	180
IX	355896	TA	T	122
IX	363039	TATTCTA	TATTGCTA,TTATTGC	13
IX	387615	TG	T	28
IX	387793	AAA	AT	19
IX	387982	CGGACATCGGGGACATTTCT	C	3
IX	388296	A	AC	148
IX	388838	TA	T	196
IX	388917	AAA	AC	13
IX	389983	GGTAGCCGAAGGTGCA	G	7
IX	393031	A	AGTT	45
IX	393716	T	TC	34
IX	394799	C	CT	6
IX	395383	TA	T	189
IX	396176	C	CATA	40
IX	397178	G	GA	165
IX	397181	A	AA	16
IX	404199	GAAT	G	59
IX	406124	AT	A	24
IX	411967	TA	T	135
IX	421791	G	GT	278
IX	423632	C	CT	132
IX	429698	AAA	AT	55
IX	429901	G	GA	168
IX	434504	GG	GTT	182
IX	436508	C	CA	100
IX	436511	A	AA	12
IX	436861	AATT	A	112
X	26518	TC	T	34
X	28303	GCCAA	G	100
X	29312	GT	G	26
X	29870	G	GC	126
X	30874	CGTAAA	C	111
X	31341	T	TAA	97
X	37982	T	TAG	47
X	50009	TA	T	158
X	59582	GA	G	56
X	74813	T	TA	169
X	76303	G	GATAT	136
X	76307	T	TATAT	20
X	79590	TA	T	92
X	83886	A	AT	118
X	83936	AT	A	26
X	91661	C	CT	89
X	91769	G	GAA	53
X	106211	AT	A	163
X	108820	CCTT	C	120
X	111163	C	CA	223
X	111290	AG	A	9
X	111408	A	AT	111
X	111538	CACA	C	137
X	115930	T	TA	165
X	116400	C	CAA	110
X	116404	T	TAG	12
X	116504	AT	A	127
X	119063	TG	TTT	25
X	121937	GT	G	129
X	122038	TCGC	TTGCG	44
X	122613	A	AGAT	184
X	122696	CTTGAGCAGT	C	3
X	126726	ATT	A	151
X	130674	GC	G	126
X	131054	GT	G	237
X	133935	TTGTGT	TCGTG	92
X	135953	GA	G	148
X	136809	GT	G	126
X	150936	AAT	A	187
X	159916	GA	G	117
X	160258	GT	G	98
X	165551	AT	A	128
X	165552	TT	T	12
X	197244	AAT	A	19
X	204487	GACTGGCGTTATACAGAA	G	4
X	204825	T	TA	19
X	207452	GGCATT	G	68
X	209539	TA	T	126
X	211991	CT	C	99
X	217532	GA	G	42
X	218872	C	CA	96
X	221206	AT	A	148
X	327878	A	AT	27
X	329322	ACTTC	AT	120
X	338042	AG	A	86
X	339752	GTA	G	170
X	342313	AT	A	85
X	345784	TA	T	64
X	349508	G	GA	136
X	354332	A	AT	139
X	355954	GCT	GTAA	21
X	355961	T	TC	14
X	361643	ACCG	A	141
X	374280	AAC	A	32
X	374676	A	AGCCT	131
X	375832	AT	A	80
X	391437	CT	C	99
X	391631	GA	G	119
X	391758	GA	G	143
X	395708	A	AC	20
X	396952	CTT	C	142
X	407487	C	CA	89
X	414914	CT	C	116
X	417192	C	CA	122
X	424743	GTTC	G	210
X	424811	TG	T	110
X	438674	GA	G	117
X	458442	G	GC	129
X	459766	T	TA	80
X	462616	TC	T	126
X	462617	CC	C	2
X	486263	G	GA	36
X	486349	A	AG	128
X	486535	G	GAA	127
X	517619	C	CA	111
X	517622	A	AA	10
X	517985	A	AT	26
X	521978	AAT	A	107
X	526799	TTA	T	30
X	533814	GT	G	141
X	537754	A	ATTT	146
X	537758	T	TTTT	24
X	537882	CT	C	69
X	538483	AT	A	105
X	539583	TG	T	115
X	539699	T	TC	109
X	540540	GT	G	140
X	542676	T	TG	145
X	542941	T	TA	134
X	543291	AT	A	123
X	569546	CG	C	95
X	576840	TA	T	10
X	581795	T	TGTAG	149
X	582424	CT	C	14
X	582469	GA	G	70
X	604524	GAT	G	96
X	606508	CT	C	40
X	606609	GT	G	29
X	607174	A	AT	154
X	607221	T	TA	105
X	607721	C	CA	135
X	610838	CA	C	83
X	620086	C	CT	9
X	620735	TTA	TG	194
X	647070	C	CA	138
X	677390	TTA	T	207
X	701895	TA	T	79
X	710409	AT	A	125
X	710475	TTA	T	160
X	718506	T	TA	197
X	718558	G	GA	58
X	719078	C	CTTT	149
XI	3318	GA	G	131
XI	11936	AAG	AT	145
XI	12693	T	TC	204
XI	13354	A	AT	37
XI	18399	GT	G	133
XI	19282	GATTAGGA	GG	25
XI	19288	GA	G	2
XI	19388	CTT	C	154
XI	19607	GA	G	27
XI	19855	TA	T	131
XI	20319	G	GA	91
XI	20533	TC	T	153
XI	21945	GC	G	168
XI	22132	GT	G	143
XI	24434	AT	A	123
XI	38174	GT	G	47
XI	38633	GAAGA	G	150
XI	42394	T	TA	47
XI	46699	AT	A	27
XI	63834	T	TA	97
XI	74278	GTA	G	167
XI	74516	C	CA	125
XI	74709	C	CT	126
XI	83812	A	AT	142
XI	83878	C	CA	113
XI	89276	G	GTAA	47
XI	92298	G	GT	44
XI	94462	TA	T	152
XI	96630	C	CT	125
XI	96634	T	TT	7
XI	98218	CA	C	49
XI	113003	GA	G	99
XI	115411	TAG	T	67
XI	122415	C	CA	64
XI	136494	A	AT	118
XI	141600	TA	T	89
XI	143378	C	CA	143
XI	145726	AT	ACA	92
XI	146380	T	TG	8
XI	146625	AGT	A	10
XI	171227	G	GA	103
XI	179178	GAAAATGA	GGAAATG	90
XI	195049	CTCATAT	CCCATA	137
XI	196848	TTTGCAG	T	206
XI	203074	C	CATT	16
XI	203124	CTTT	CATTTC	96
XI	205456	G	GC	70
XI	213285	G	GC	146
XI	213587	T	TCC	126
XI	219888	G	GA	16
XI	223251	T	TG	116
XI	232038	GA	G	109
XI	232606	AAAT	A	30
XI	240695	ACATTTT	A	72
XI	246110	C	CA	46
XI	248806	T	TA	98
XI	258709	GC	G	77
XI	260061	C	CT	106
XI	260785	GC	G	18
XI	261949	A	ATATT	142
XI	262158	AGTT	A	90
XI	277081	CT	C	42
XI	284617	TTA	T	211
XI	308786	TGCACC	T	118
XI	313387	G	GAAA	77
XI	314774	CT	C	118
XI	315394	TA	T	126
XI	315610	T	TC	144
XI	316401	TA	T	36
XI	317063	T	TTG	24
XI	317104	G	GA	119
XI	336362	GTA	G	150
XI	374338	GAATT	G	150
XI	379015	T	TG	114
XI	379134	A	ATT	30
XI	379758	AT	A	127
XI	379843	CAAG	C	109
XI	380134	CTGTTGT	C	201
XI	387545	C	CA	106
XI	389243	GA	G	119
XI	393545	AG	AAA	29
XI	407997	C	CA	117
XI	411481	T	TA	68
XI	411523	G	GT	71
XI	427134	AG	A	135
XI	427235	G	GA	115
XI	427266	GT	G	30
XI	430548	GCT	GGTA	48
XI	431269	A	AT	34
XI	432365	GA	G	102
XI	432846	GAAA	G	129
XI	451568	GGAACAC	G	186
XI	469378	G	GA	121
XI	476012	GA	G	126
XI	476160	TTA	T	217
XI	513774	C	CT	98
XI	514755	CT	C	127
XI	527743	T	TAA	23
XI	530616	A	AG	69
XI	530688	GAA	G	98
XI	532537	AG	A	89
XI	549463	GAATTTTCT	GCATTTTC	147
XI	551805	GA	G	134
XI	565205	A	AT	116
XI	566099	CT	C	95
XI	570166	TAA	T	75
XI	570203	TAA	T	17
XI	570304	GA	G	160
XI	571556	CCCAATTA	CTCAATT	100
XI	574798	TA	T	103
XI	576172	GA	G	3
XI	596995	AGAAA	AAAAAT	76
XI	612369	GA	G	75
XI	613087	C	CAGA	183
XI	614069	CT	C	128
XI	614186	AC	A	33
XI	614247	TG	TAA	155
XI	618466	AT	A	104
XI	618691	T	TA	54
XI	625529	T	TACA	179
XI	626218	C	CCA	149
XI	626765	C	CA	44
XI	630488	TA	T	25
XI	638298	C	CG	135
XI	658273	AG	A	28
XII	19945	TG	T	6
XII	20565	CTTACA	C	151
XII	20975	TAT	TG	130
XII	23508	T	TA	163
XII	28304	A	AT	136
XII	63644	A	ATTT	122
XII	92047	TA	T	21
XII	92659	CT	C	114
XII	92741	T	TG	29
XII	92779	TG	T	10
XII	93757	A	ATT	123
XII	111590	CT	C	138
XII	112176	GAAAAA	GG	128
XII	112502	CT	C	125
XII	112502	CT	C	9
XII	125356	GA	G	53
XII	130666	TA	T	115
XII	131003	ACGTCCT	AGTCC	37
XII	134218	C	CG	100
XII	136433	AT	A	117
XII	137918	AT	A	108
XII	187137	AT	A	110
XII	196779	T	TA	64
XII	231227	T	TA	75
XII	239171	GA	G	120
XII	241569	CT	C	122
XII	241800	CCT	C	87
XII	243621	CAA	C	6
XII	243752	CA	C	69
XII	263050	CA	C	110
XII	274059	AATAT	A	151
XII	282650	CT	C	53
XII	293727	AT	A	61
XII	326441	CTC	CG	9
XII	332429	C	CG	87
XII	332524	CAA	C	55
XII	341070	C	CAACA	118
XII	369471	A	AG	114
XII	369533	A	AT	49
XII	385575	GAA	G	89
XII	385576	AAA	A	4
XII	442818	TC	T	111
XII	460415	TGT	TA	785
XII	460477	AT	A	14533
XII	491062	AG	A	10
XII	491369	ATT	A	140
XII	493255	TG	T	116
XII	495314	T	TC	115
XII	498714	ATTTAT	A	96
XII	504386	T	TG	92
XII	510208	GT	G	73
XII	520459	AT	A	122
XII	543544	GT	G	35
XII	552742	AC	AGACT	21
XII	555317	TACA	T	150
XII	556591	GT	G	103
XII	563747	TA	T	71
XII	571868	ATT	A	36
XII	599083	G	GC	29
XII	605687	AGTAT	A	103
XII	607133	TTTCT	TCTC	87
XII	611827	AT	A	100
XII	633829	CT	C	116
XII	634030	TG	T	89
XII	634100	GA	G	148
XII	640114	G	GC	12
XII	644385	A	AC	15
XII	657882	AC	A	7
XII	667982	A	AT	117
XII	669123	AC	A	101
XII	669182	C	CT	112
XII	669185	A	AA	21
XII	670301	AGTG	AC	23
XII	672902	ATC	A	76
XII	673423	CA	C	83
XII	680988	AC	A	14
XII	682671	A	AG	20
XII	685663	C	CCGT	105
XII	687404	CTTTCT	CCTTC	83
XII	687852	TA	T	86
XII	688702	C	CT	109
XII	710407	GT	G	81
XII	710918	G	GC	26
XII	712833	A	AC	76
XII	713115	AT	A	111
XII	719533	GT	G	101
XII	725704	GA	G	88
XII	728268	AG	A	28
XII	732527	A	AC	103
XII	745601	CT	C	86
XII	747476	GT	G	89
XII	747710	G	GT	109
XII	748908	TA	T	70
XII	757386	ACTGAGTA	AGTG	62
XII	760762	GCC	G	31
XII	764195	AT	A	119
XII	766106	CA	C	100
XII	769162	CATAT	C	141
XII	784382	G	GC	66
XII	787598	TA	T	87
XII	792150	CT	C	89
XII	793081	T	TA	2
XII	793122	TA	T	78
XII	793185	A	AT	39
XII	794052	G	GT	49
XII	796917	TA	T	113
XII	796918	AA	A	4
XII	809221	A	AT	129
XII	817783	G	GA	85
XII	818744	GA	G	112
XII	820468	AG	A	121
XII	823387	GGGG	GT	4
XII	828135	C	CT	112
XII	829423	ATATGTATGTATG	A	15
XII	830629	ATTTT	A	108
XII	835608	CAAG	C	130
XII	839880	GG	GAT	111
XII	852480	G	GA	37
XII	856318	CA	C	126
XII	861593	A	AT	89
XII	877775	GGA	G	40
XII	885067	TCAAAA	TTAAAAT	47
XII	915064	AACTATGTATACGTGT	AGCTATGTATAC	176
XII	922015	TA	T	124
XII	928464	T	TG	111
XII	932243	A	AT	129
XII	951123	AT	A	79
XII	975700	G	GT	118
XII	987160	AG	A	116
XII	1014227	GTC	G	77
XII	1028973	CC	CGT	93
XII	1030472	A	ATC	139
XII	1043537	G	GT	130
XII	1052907	CA	C	159
XII	1053044	AT	A	146
XII	1053323	TAATC	T	15
XII	1054794	GC	G	129
XII	1054954	GA	G	146
XII	1057102	C	CA	130
XII	1058757	GA	G	56
XII	1062467	C	CAG	5
XIII	28146	CGT	C	237
XIII	33870	C	CT	23
XIII	53802	TACC	T	64
XIII	58897	CT	C	209
XIII	68092	T	TG	106
XIII	77135	T	TA	183
XIII	77896	CAA	C	108
XIII	79840	G	GA	65
XIII	85889	GA	G	126
XIII	86794	T	TA	121
XIII	95396	G	GA	135
XIII	95516	T	TA	36
XIII	99599	CATATAT	C	100
XIII	119385	TG	T	143
XIII	122775	TCCC	TT	12
XIII	124044	TG	TTT	95
XIII	124563	G	GC	43
XIII	141600	GT	G	67
XIII	141812	GC	G	147
XIII	141967	C	CA	116
XIII	159085	GT	G	112
XIII	167431	GA	G	130
XIII	167952	T	TA	11
XIII	168067	A	AT	108
XIII	168885	AT	A	121
XIII	169802	CCCCAAGA	CACCAAG	110
XIII	179811	G	GT	93
XIII	183702	AT	A	16
XIII	195892	T	TAAG	13
XIII	214063	A	AT	95
XIII	226971	GA	G	111
XIII	234635	TA	T	46
XIII	247502	TTA	T	210
XIII	251590	C	CGTTT	139
XIII	259390	T	TC	112
XIII	263068	AG	AATA	27
XIII	266904	G	GT	54
XIII	268170	A	AT	68
XIII	268174	T	TT	6
XIII	272762	GT	G	60
XIII	277274	TA	T	156
XIII	287260	G	GA	114
XIII	297065	T	TG	30
XIII	309395	TA	T	176
XIII	312171	G	GA	101
XIII	367941	CA	C	30
XIII	368014	CT	C	20
XIII	386028	AT	A	141
XIII	392683	AG	A	121
XIII	396553	G	GA	99
XIII	399471	TA	T	129
XIII	411264	A	ATT	114
XIII	437392	A	AC	122
XIII	451211	G	GCTT	151
XIII	453505	G	GC	97
XIII	477739	CT	C	90
XIII	480741	G	GTT	114
XIII	481050	AG	ACT	89
XIII	481875	T	TA	96
XIII	481989	C	CA	116
XIII	502824	AT	A	70
XIII	509281	A	ATT	101
XIII	509284	T	TTT	18
XIII	511310	T	TA	100
XIII	512572	ATTT	A	64
XIII	517807	CA	C	95
XIII	558883	AAGA	AGG	41
XIII	562891	CT	C	45
XIII	572872	GAA	G	113
XIII	574322	CT	C	108
XIII	578714	A	AC	45
XIII	611332	T	TGTTA	82
XIII	628843	TAA	T	109
XIII	645333	C	CA	107
XIII	651503	CA	C	123
XIII	675127	C	CA	88
XIII	685890	AAA	AG	154
XIII	759679	C	CT	101
XIII	774965	A	AAG	135
XIII	779631	A	ACTC	177
XIII	798261	GT	G	159
XIII	825688	A	AC	104
XIII	852236	GT	G	8
XIII	852529	T	TGTC	124
XIII	858326	CCTT	C	204
XIII	859174	TTA	T	160
XIII	861850	AAG	A	258
XIII	886520	TAAA	T	162
XIII	886585	CT	C	99
XIII	886588	TTT	TC	13
XIII	886952	A	AT	113
XIII	892562	TTA	T	73
XIII	892733	CTA	C	147
XIII	904192	GAT	G	187
XIII	904468	GA	G	115
XIII	917288	GGTTTAGA	G	13
XIII	923571	T	TA	132
XIV	17397	GCC	G	145
XIV	23573	A	AT	26
XIV	28475	CA	C	121
XIV	31618	A	AC	117
XIV	33229	TTTTT	TA	47
XIV	43257	ATT	AA	31
XIV	51868	ATATC	A	207
XIV	58892	CT	C	188
XIV	62810	G	GA	160
XIV	65024	AC	A	120
XIV	65238	TA	T	160
XIV	65682	CCTGCCTTC	CT	26
XIV	87318	AACGAAATA	AGCAAAAT	102
XIV	94849	A	ATTAC	143
XIV	94852	A	ACTTA	7
XIV	96192	T	TA	110
XIV	102793	ATTT	A	86
XIV	105050	TATAT	TTTA	109
XIV	106212	TAGC	T	130
XIV	110818	G	GTA	236
XIV	129414	TTA	T	123
XIV	138448	G	GA	195
XIV	157417	GT	G	101
XIV	186943	CT	C	118
XIV	197764	GTCC	G	150
XIV	218712	CA	C	162
XIV	218946	CAA	C	105
XIV	220510	GA	G	208
XIV	229899	AT	A	151
XIV	231053	ATTCAG	A	134
XIV	255080	TA	T	38
XIV	258353	A	AAAGT	100
XIV	269872	A	ACT	88
XIV	281793	GA	G	133
XIV	312328	AACG	A	149
XIV	319853	G	GTGA	290
XIV	331699	GA	G	132
XIV	331790	CT	C	145
XIV	332683	TCAA	T	249
XIV	356923	GT	G	156
XIV	373628	AT	A	111
XIV	373631	TTT	TA	91
XIV	373683	CAAA	C	103
XIV	398375	GAT	G	127
XIV	398504	AAAGAAAAAGAT	AGAGAAAAAG	123
XIV	400712	TA	T	133
XIV	404700	CATT	C	127
XIV	416362	A	AT	85
XIV	427007	T	TTA	139
XIV	439397	G	GT	148
XIV	441344	C	CG	12
XIV	442493	CTCTT	C	116
XIV	472575	AG	A	108
XIV	472578	GGGGGGG	GTGGGC	161
XIV	473368	TCC	TG	35
XIV	476709	GT	G	109
XIV	500314	CT	C	128
XIV	500476	GT	G	85
XIV	500766	CAACGT	CGACG	132
XIV	502858	A	AT	4
XIV	502927	C	CAA	49
XIV	505850	CT	C	102
XIV	517141	TA	T	112
XIV	525464	T	TG	10
XIV	525533	GA	G	4
XIV	547378	TGG	T	139
XIV	560598	AAG	A	17
XIV	560932	T	TC	39
XIV	561026	TA	T	144
XIV	561565	G	GT	98
XIV	568268	ATT	A	82
XIV	584073	GAGA	GGG	73
XIV	586256	GTAT	G	27
XIV	587867	GC	G	45
XIV	602400	TTCTC	TG	13
XIV	628629	AG	ACA	161
XIV	678661	CT	C	66
XIV	691293	AAT	AG	114
XIV	711615	AT	A	179
XIV	730572	T	TA	124
XIV	730590	GGT	GA	17
XIV	761609	A	AG	160
XIV	772580	G	GTGT	123
XV	13398	CA	C	118
XV	14692	A	AC	114
XV	15015	CGTT	C	265
XV	16813	GA	G	236
XV	18074	C	CA	44
XV	27228	AT	A	106
XV	31443	T	TCAA	145
XV	32019	TAA	T	35
XV	32396	GC	GTG	12
XV	32775	G	GTTCT	106
XV	45897	AATT	A	228
XV	54269	AATC	A	148
XV	56366	G	GA	156
XV	70058	AT	A	156
XV	73392	AACT	ACG	110
XV	79622	AG	A	41
XV	79626	AG	A	3
XV	87297	G	GA	106
XV	91920	CT	C	11
XV	91996	GTA	G	183
XV	92462	CA	C	114
XV	94027	AT	A	106
XV	96928	C	CG	164
XV	110086	GT	G	62
XV	110946	TAAGA	T	7
XV	111216	GA	G	146
XV	111216	GA	G	3
XV	113270	A	AT	130
XV	113935	CA	C	57
XV	114133	G	GT	160
XV	136025	GA	G	129
XV	141555	GT	G	105
XV	147203	CTA	C	100
XV	160743	CT	C	128
XV	162054	A	AT	98
XV	165370	AT	A	151
XV	165467	GT	G	103
XV	167003	TTTA	T	10
XV	170473	C	CT	29
XV	170714	GA	G	118
XV	180441	AT	A	93
XV	181607	G	GA	22
XV	181654	AC	A	170
XV	213812	AT	A	99
XV	216273	CGTCCC	CCCT	7
XV	216604	GTCACCA	G	134
XV	217068	A	AT	61
XV	233686	AT	A	84
XV	238253	CT	C	68
XV	251124	C	CT	38
XV	266217	GA	G	83
XV	277876	CAT	C	181
XV	292246	CAA	C	134
XV	296473	GC	G	116
XV	298968	AT	A	107
XV	299706	AT	A	127
XV	301071	TCTTT	TTG	2
XV	338929	TTCAG	T	102
XV	347753	C	CT	88
XV	357337	GA	G	93
XV	367554	GTA	G	106
XV	368065	GC	GTTT	97
XV	370846	CT	C	89
XV	370888	C	CG	15
XV	371479	C	CT	184
XV	372343	A	AT	132
XV	382987	GAA	G	120
XV	383410	AT	A	108
XV	384491	CA	C	110
XV	384584	TA	T	8
XV	384957	TA	T	100
XV	385733	GC	G	127
XV	386087	AAC	AT	10
XV	389452	ACAT	A	76
XV	389478	A	AT	11
XV	389708	A	AT	99
XV	391987	A	AT	191
XV	392395	G	GA	104
XV	410001	GT	G	102
XV	412908	TA	T	95
XV	413693	GT	G	30
XV	413751	GA	G	133
XV	414171	G	GT	75
XV	414229	CG	C	43
XV	416337	TA	T	111
XV	416337	TA	T	5
XV	417837	T	TC	103
XV	418071	ATTGT	A	118
XV	418280	GA	G	95
XV	421716	CT	C	99
XV	422078	CT	C	106
XV	422652	C	CA	74
XV	424824	TA	T	96
XV	424825	AA	A	8
XV	427299	T	TA	70
XV	427395	T	TC	15
XV	427529	AG	A	31
XV	436844	T	TA	52
XV	438785	C	CT	86
XV	443755	A	AT	101
XV	457827	G	GT	111
XV	462267	T	TG	67
XV	463620	C	CA	124
XV	463625	A	AA	11
XV	467927	A	AT	24
XV	469286	A	AC	57
XV	469291	A	AT	8
XV	471732	A	AT	41
XV	489778	CAT	C	94
XV	497200	T	TCA	76
XV	504675	G	GGC	84
XV	506072	CTGACTA	C	34
XV	507825	TA	T	129
XV	511735	G	GCT	86
XV	513038	A	AT	83
XV	513231	CA	C	104
XV	514806	A	AT	104
XV	514857	C	CT	18
XV	515184	C	CT	3
XV	516304	AC	A	18
XV	516328	AT	A	7
XV	520511	G	GAAA	10
XV	520978	CT	C	34
XV	522252	G	GA	104
XV	522705	TTA	T	104
XV	524871	T	TTA	168
XV	524973	CTG	C	76
XV	561027	GA	G	161
XV	564437	TA	T	29
XV	577841	C	CT	90
XV	580086	GT	G	44
XV	589865	A	ATT	109
XV	592958	G	GT	74
XV	594280	T	TAA	80
XV	601085	C	CT	76
XV	605112	CA	C	89
XV	606364	C	CT	44
XV	606414	TG	T	2
XV	606443	AT	A	42
XV	608546	GA	G	74
XV	612516	T	TA	19
XV	618738	C	CAT	186
XV	618971	AAA	AT	62
XV	619075	AC	A	24
XV	624475	ATT	A	65
XV	624724	T	TC	124
XV	631788	TG	T	105
XV	636852	G	GA	47
XV	638732	TCCGCATATCA	TTCGCATATCAAT	194
XV	644403	AT	A	105
XV	678956	CCG	C	90
XV	678988	CG	C	39
XV	682436	G	GA	164
XV	683622	C	CT	91
XV	683929	T	TA	109
XV	690586	A	AT	185
XV	701324	TC	T	117
XV	711615	G	GT	168
XV	724863	AT	A	77
XV	797581	GT	G	148
XV	800880	T	TA	177
XV	805014	TATACTA	T	85
XV	818557	C	CA	30
XV	820810	AT	A	127
XV	825065	GA	G	100
XV	850190	TAA	T	585
XV	854144	AT	A	63
XV	867573	CT	C	122
XV	869003	C	CT	189
XV	904740	A	AG	130
XV	908671	A	AG	38
XV	923218	CT	C	15
XV	969124	GA	G	153
XV	980591	A	AAT	36
XV	981539	ATTTT	A	104
XV	994879	AT	A	109
XV	996731	TA	T	133
XV	1019976	TA	T	71
XV	1031350	C	CT	126
XV	1039713	ATAAATG	AAAAAT	157
XVI	26112	AA	AGG	16
XVI	64901	T	TC	133
XVI	73060	G	GT	35
XVI	73929	GT	G	127
XVI	74300	TA	T	151
XVI	74739	ATAT	A	124
XVI	75455	TGC	T	36
XVI	79445	CT	C	155
XVI	95161	C	CA	177
XVI	99323	GT	G	32
XVI	99954	TGAA	T	178
XVI	101482	A	AG	30
XVI	115228	G	GA	139
XVI	115881	C	CCAA	213
XVI	117720	C	CT	113
XVI	121581	AT	A	134
XVI	125440	G	GC	39
XVI	128555	AG	A	66
XVI	128655	TATC	T	109
XVI	214236	CA	C	106
XVI	241565	G	GTGT	23
XVI	246962	TA	T	117
XVI	276079	CAT	C	143
XVI	277787	TTG	T	123
XVI	281419	TG	T	40
XVI	283342	TTTG	T	60
XVI	292535	A	AG	124
XVI	301276	TA	T	135
XVI	309720	C	CA	123
XVI	309724	A	AA	28
XVI	344854	TA	T	109
XVI	370710	A	AT	114
XVI	396604	CT	C	144
XVI	436384	A	AT	3
XVI	443793	CCT	C	99
XVI	450415	AC	A	60
XVI	450580	AC	A	66
XVI	451141	T	TG	86
XVI	455096	AAA	AC	3
XVI	462405	AGT	A	197
XVI	472924	G	GA	94
XVI	472927	A	AA	13
XVI	480253	CAA	CT	65
XVI	487213	TA	T	123
XVI	488388	ATTTC	A	109
XVI	488577	GGTA	GAT	75
XVI	488828	G	GA	53
XVI	491941	T	TAA	93
XVI	502842	CA	C	90
XVI	510161	CT	C	87
XVI	510617	C	CT	76
XVI	511831	TA	T	17
XVI	511959	CT	C	110
XVI	586993	C	CT	106
XVI	587778	TA	T	122
XVI	600560	GAAA	G	67
XVI	619136	TA	T	63
XVI	627152	A	AT	187
XVI	637334	C	CAT	73
XVI	639289	GT	G	30
XVI	645866	TA	T	105
XVI	744003	GA	G	125
XVI	746899	AT	A	74
XVI	754378	TGGG	T	69
XVI	828272	T	TAA	236
XVI	864021	G	GT	198
XVI	870388	CA	C	108
XVI	870391	AA	A	4
XVI	876797	G	GA	112
XVI	899836	A	AG	114
XVI	906802	AT	A	99
XVI	920510	GA	G	125
XVI	920625	CA	C	112
XVI	921161	CA	C	107
XVI	921556	CCT	C	131
XVI	922730	CA	C	150
XVI	922883	C	CCTA	10
XVI	923583	GA	GGG	44
XVI	924011	CA	C	223
XVI	924193	T	TA	29
XVI	930493	G	GAAA	294

## Sheet: InDels P24
Chromosome	Position	Reference sequence	P24 sequence	Number of Reads
I	142779	T	TGAC	414
I	181957	TTA	T	414
I	178768	TGAA	T	311
I	203091	CA	C	294
I	202896	TCCTC	T	267
I	3890	AA	ACAAAC	257
I	56888	G	GT	246
I	186521	C	CT	242
I	10267	AT	A	227
I	28006	TGC	TCCA	226
I	70524	CA	C	223
I	11350	C	CT	215
I	65494	A	AT	215
I	2875	T	TA	212
I	138748	AT	A	212
I	28516	GACATTGA	GGCATTG	210
I	186843	C	CT	209
I	139404	GTATA	G	203
I	30152	AGATGCA	AAATGC	202
I	45030	T	TG	197
I	180219	ACA	AG	194
I	65534	GA	G	193
I	30871	GA	G	184
I	153968	G	GTCT	183
I	45522	ATG	A	181
I	180275	ATTT	AA	173
I	171961	AT	A	171
I	67903	GA	G	166
I	197611	G	GA	163
I	9052	AT	AGA	160
I	196828	C	CA	155
I	186877	C	CT	151
I	189923	CATG	C	148
I	192338	T	TAA	135
I	151874	G	GT	122
I	142111	CT	C	120
I	30644	T	TGA	94
I	29605	G	GA	80
I	58643	GT	G	69
I	181085	T	TA	65
I	10705	G	GTACA	63
I	69729	TTGGGTGG	TAGGT	60
I	156451	TGG	TT	60
I	180973	T	TA	55
I	7151	ACGT	A	47
I	196925	CAAAA	CCAAAG	46
I	196683	TC	T	39
I	11063	G	GA	37
I	30961	CT	C	37
I	197920	AC	AAG	37
I	187809	ATT	A	27
I	189046	TCTC	TTTTT	26
I	198030	C	CA	23
I	30771	T	TA	16
II	272537	TTCATCA	T	270
II	420372	TGTA	T	258
II	174499	GAAGAAA	G	234
II	605943	AC	A	225
II	556200	TATAGTTGTGGAT	TGTAGTTGTGG	222
II	474313	CAT	C	206
II	444706	GT	G	198
II	151278	T	TG	197
II	117296	AAA	AG	191
II	391492	GA	G	190
II	136348	G	GA	182
II	364024	A	AT	164
II	9520	A	AC	162
II	140850	TG	T	162
II	460752	G	GA	150
II	698343	GA	G	149
II	423438	GA	G	148
II	734729	CT	C	147
II	37029	T	TA	143
II	532411	GA	G	142
II	768017	CG	C	142
II	395368	A	AT	139
II	135553	TG	T	137
II	127462	CT	C	136
II	211254	TAAC	T	136
II	532340	G	GA	136
II	382925	T	TG	134
II	607642	GGA	G	134
II	768183	TA	T	133
II	62612	TTG	T	132
II	452575	ATAAG	A	132
II	768073	A	AT	132
II	334302	TA	T	131
II	466942	G	GA	131
II	645989	AG	A	131
II	238382	C	CA	130
II	427659	GTATT	G	130
II	344186	GTAT	G	129
II	88484	GGAGAA	G	128
II	252559	CT	C	128
II	515338	C	CTTT	127
II	165670	GA	G	125
II	378442	CT	C	125
II	460889	G	GT	125
II	610408	G	GA	125
II	198429	TA	T	123
II	643272	T	TC	123
II	560006	G	GA	122
II	386013	TA	T	120
II	549616	TG	T	119
II	380871	A	AAAC	117
II	220817	CTTTTTT	C	116
II	479153	AG	A	116
II	685360	GA	G	116
II	36327	C	CA	115
II	381376	AG	A	115
II	453657	TG	T	115
II	572201	CA	C	115
II	167385	C	CT	110
II	530863	A	AT	110
II	624885	A	AT	107
II	417214	TCC	T	106
II	546130	CT	C	106
II	333127	AAA	ACAC	105
II	351083	CA	C	105
II	246942	CT	C	104
II	383176	C	CG	104
II	418760	ACT	A	104
II	166018	CTGTACTCT	CCGTACTC	102
II	526700	AG	A	102
II	655555	G	GAA	102
II	341546	GT	G	100
II	539767	T	TA	100
II	628663	GC	G	100
II	116847	GGCGCCTCA	GTCACCTC	98
II	419386	CA	C	97
II	488455	GA	G	97
II	679522	G	GA	96
II	122437	A	AG	95
II	344499	CTT	C	95
II	227159	A	AT	93
II	238920	AT	A	93
II	371596	TA	T	92
II	653238	AG	A	90
II	597169	AG	AAA	89
II	533149	GGGG	GAGGA	85
II	178	ATAC	A	84
II	136039	T	TA	83
II	165678	AAA	AC	80
II	581631	AGT	A	77
II	248758	CT	C	75
II	191688	GA	G	73
II	563134	GG	GAA	73
II	653233	AT	A	73
II	504500	A	AG	65
II	174802	T	TAA	62
II	662601	GA	G	62
II	452394	G	GAAGA	61
II	192269	AGAT	A	60
II	344409	AT	A	58
II	122638	TTA	T	56
II	327315	T	TAA	55
II	564751	AT	A	52
II	389487	A	ATCG	51
II	75101	TGTA	TT	48
II	184282	CA	C	47
II	373847	TG	T	47
II	333254	TC	T	41
II	198720	CT	C	40
II	212391	C	CT	40
II	801298	AGT	A	39
II	75047	GA	G	38
II	258661	TC	T	37
II	415720	TA	T	35
II	172242	TTTC	TATTT	34
II	555666	T	TC	33
II	414951	G	GA	31
II	618809	T	TA	30
II	363755	T	TA	29
II	535221	AAAA	AG	29
II	405812	TG	T	28
II	747841	GT	G	28
II	595518	T	TA	27
II	614429	GTTT	GG	26
II	558567	T	TC	24
II	140964	T	TC	22
II	191777	G	GT	22
II	477019	T	TA	20
II	191762	TG	T	19
II	220863	TG	T	18
II	505510	TCC	T	18
II	191124	CATTGTTT	CG	14
II	174880	TTT	TAGC	9
II	364026	T	TT	8
II	371600	GC	G	7
II	363123	AAC	A	6
II	136002	GT	G	4
III	130632	A	AAG	323
III	55695	GATGCTA	G	235
III	71752	CT	C	212
III	151108	A	AG	211
III	82451	GAA	G	210
III	94503	AAT	A	202
III	207966	T	TG	202
III	228048	T	TTA	202
III	249269	CA	C	174
III	52350	A	ATT	165
III	216599	GT	G	155
III	208086	TTGACA	T	136
III	273383	A	AT	127
III	259458	GC	G	58
III	258828	GT	G	53
IV	213315	C	CTA	230
IV	1492990	C	CA	216
IV	1515034	TAA	T	209
IV	1379771	CT	C	201
IV	869200	A	ATAC	200
IV	271809	CTGT	C	192
IV	1276579	C	CAGTT	176
IV	657631	T	TA	170
IV	1459281	G	GT	169
IV	1492673	TATTA	T	165
IV	485654	CA	C	164
IV	541917	GA	G	159
IV	1340782	TTT	TC	157
IV	216493	TAA	T	154
IV	1462274	G	GA	152
IV	977331	AT	A	150
IV	117440	GTAAAGTCGCA	GCAAAGTCGC	146
IV	465261	TA	T	146
IV	550807	TA	T	146
IV	435656	C	CT	143
IV	441311	GTTATTA	G	142
IV	70378	G	GA	137
IV	562609	GA	G	135
IV	1505479	C	CT	135
IV	77191	C	CT	134
IV	1476639	TTC	T	132
IV	144344	CTTT	C	130
IV	1459631	C	CT	130
IV	1522851	C	CT	129
IV	251392	CT	C	126
IV	668815	GA	G	126
IV	1401450	A	AC	125
IV	117396	CT	C	124
IV	1174453	TAAA	T	124
IV	158816	T	TC	123
IV	292338	CA	C	123
IV	1410138	A	AT	123
IV	1075843	GA	G	122
IV	1398960	CA	C	122
IV	267474	A	AT	119
IV	88140	G	GTT	118
IV	184671	C	CAA	118
IV	215724	C	CT	118
IV	1521561	TAA	TG	118
IV	1516641	TA	TGT	117
IV	83119	CA	C	116
IV	1277186	AT	A	116
IV	117988	AT	A	115
IV	1366177	TATTA	T	114
IV	167521	TG	T	113
IV	99222	TA	T	112
IV	504022	C	CT	112
IV	734082	ATTATAC	A	112
IV	1095357	GA	G	112
IV	1411308	AAAC	AG	111
IV	794603	T	TG	110
IV	1174179	C	CA	110
IV	174088	AGCTATATTC	AACTATATTCATAT	109
IV	1014377	CG	C	109
IV	1450500	AC	A	109
IV	1468657	CA	C	109
IV	544041	AT	A	108
IV	74736	CATT	C	107
IV	201643	A	AT	107
IV	184754	GA	G	106
IV	194311	C	CT	106
IV	1489201	TA	T	105
IV	432137	CAGTT	C	104
IV	1212811	A	AG	104
IV	1341641	TCCCC	T	104
IV	1453162	TTC	TG	104
IV	509591	GA	G	103
IV	1502990	TTC	T	103
IV	213154	A	AT	101
IV	251252	AT	A	101
IV	446437	A	ATT	101
IV	750901	CT	C	101
IV	1404363	TA	T	101
IV	1514915	AT	A	101
IV	192678	AT	A	100
IV	431592	T	TTG	100
IV	1055136	G	GA	99
IV	230558	GT	G	97
IV	616414	CA	C	97
IV	248369	T	TA	95
IV	444097	G	GA	95
IV	521286	TA	T	95
IV	1108511	T	TC	94
IV	1340778	AT	A	94
IV	1429311	GTTT	G	94
IV	1490904	CTT	C	94
IV	1470991	C	CT	93
IV	198376	TG	T	92
IV	103531	TGGA	TCG	91
IV	422749	C	CG	91
IV	359679	C	CT	90
IV	727773	T	TA	90
IV	1469241	G	GA	90
IV	482676	AT	A	89
IV	964572	CT	C	89
IV	1450690	A	AT	89
IV	1052356	AT	A	88
IV	817682	AAT	A	85
IV	435928	TGACC	T	84
IV	1109962	ATTC	A	84
IV	1262972	CAT	C	84
IV	435452	T	TA	83
IV	755420	G	GT	83
IV	99366	CT	C	82
IV	232237	G	GT	82
IV	751579	T	TG	82
IV	292462	A	AT	81
IV	868111	CA	C	80
IV	541543	GA	G	79
IV	1344490	AAGG	A	79
IV	462685	AG	A	77
IV	1111863	AT	A	77
IV	1424802	T	TTA	77
IV	217566	TGA	T	76
IV	234747	G	GT	76
IV	33328	CAT	C	75
IV	117115	T	TAGAA	75
IV	118035	GT	G	75
IV	622044	CT	C	74
IV	1274074	G	GA	73
IV	256612	T	TA	72
IV	813091	TTG	T	72
IV	1150827	AG	A	71
IV	582694	AT	A	69
IV	936493	AT	A	69
IV	1330230	G	GT	66
IV	1492503	T	TG	64
IV	617276	GTTTAA	G	63
IV	103399	AA	AGT	60
IV	240005	CAA	C	59
IV	591782	AT	A	57
IV	683941	T	TA	57
IV	210847	G	GT	56
IV	976090	G	GAA	56
IV	234091	T	TA	54
IV	411538	T	TC	48
IV	1493077	AT	A	44
IV	1110188	GA	G	40
IV	95924	AT	A	38
IV	1493407	TCTGAG	T	38
IV	597101	C	CA	34
IV	1502887	AC	A	30
IV	217385	TGG	TA	28
IV	370934	CT	C	28
IV	435980	AC	A	28
IV	753495	AA	ATT	28
IV	1345379	C	CA	27
IV	275006	CG	C	26
IV	1174736	C	CA	25
IV	436314	A	AGG	23
IV	950553	A	AT	22
IV	174131	AC	A	21
IV	194317	A	AG	18
IV	1305715	A	AT	17
IV	465158	TTA	T	15
IV	1453162	TTC	TG	15
IV	1469245	AG	AAA	15
IV	236041	AC	A	14
IV	728148	A	AC	14
IV	1150910	A	AG	14
IV	302371	CA	C	12
IV	67976	TGG	TCGT	10
IV	434392	T	TC	3
IV	100486	A	AAA	2
Mito	25500	T	TA	2325
Mito	44492	T	TG	1393
Mito	42817	CT	C	1091
Mito	25304	CTT	C	1019
Mito	20498	T	TA	762
Mito	48192	T	TC	473
Mito	13802	TAA	T	396
Mito	42839	T	TA	339
Mito	70922	A	AT	283
Mito	66068	TTTT	TA	272
Mito	71298	T	TA	226
Mito	44382	GT	G	204
Mito	64014	AATAATT	A	161
Mito	51046	G	GC	154
Mito	67919	AATAATG	A	144
Mito	57882	AT	A	123
Mito	60347	TAAA	T	117
Mito	53535	TTATTA	T	80
Mito	67982	C	CAATT	78
Mito	59383	A	AT	68
Mito	50661	TAAA	T	56
Mito	64709	T	TTA	56
Mito	40570	AT	A	38
Mito	38684	T	TA	26
Mito	38730	AAA	ATAAT	24
Mito	57304	AG	A	14
Mito	9360	TA	T	12
Mito	27644	T	TTA	6
Mito	68744	AC	A	6
Mito	63655	ACGGGGGG	AGGGA	4
V	42839	GGT	G	293
V	98089	G	GA	253
V	482870	G	GT	233
V	234865	C	CAT	228
V	551421	GC	G	215
V	259742	GCCTGGA	GTCTGG	204
V	7687	A	AT	201
V	563829	C	CT	200
V	504449	AT	A	179
V	563248	TTAATAGAAAT	TGAATAGAAA	179
V	548081	TA	T	176
V	210690	GT	G	168
V	540707	A	ATT	166
V	541246	A	AT	165
V	374814	TGCAAA	TAC	163
V	462225	TGGTCAAGA	TAGTCAAG	163
V	208925	GA	G	161
V	13003	CAAAATCT	CCAAATC	160
V	173977	TA	T	159
V	355008	C	CT	157
V	568022	AT	AGA	156
V	332992	GA	G	152
V	362360	AAT	A	152
V	540498	GA	G	152
V	42396	A	AT	151
V	526638	T	TC	151
V	488179	C	CT	150
V	488593	GT	G	149
V	423672	AT	A	148
V	540847	AG	A	148
V	561824	C	CG	148
V	212485	T	TA	147
V	563148	CT	C	147
V	69357	GA	G	145
V	207208	TTTC	T	145
V	349345	ATT	A	141
V	423359	GT	G	140
V	535293	CTCA	C	138
V	229719	TC	T	137
V	359471	AAAG	A	135
V	13493	CT	C	133
V	191839	GT	G	131
V	248362	G	GC	130
V	241697	ACTAACATA	ATTAACAT	127
V	263748	TG	T	127
V	372082	C	CT	126
V	24148	T	TA	125
V	522810	T	TG	125
V	198741	T	TA	119
V	18800	A	AT	117
V	225280	G	GA	117
V	328320	GA	G	114
V	212441	ACAG	ATA	110
V	246872	A	AT	110
V	563427	AC	A	110
V	243802	TATCATC	T	108
V	308000	GTTT	G	106
V	7186	AC	A	102
V	438667	TCTA	TT	100
V	8831	GA	G	83
V	562451	AT	A	66
V	207104	CA	C	64
V	171934	AC	A	63
V	18474	TA	T	55
V	46546	CT	C	54
V	242328	TC	T	49
V	563866	G	GT	46
V	23907	CA	C	45
V	46382	TC	TAG	45
V	198800	T	TC	45
V	269977	AT	AGGTG	44
V	565293	C	CGAA	43
V	15172	GCC	GGCT	37
V	192792	GA	G	37
V	462428	TG	T	34
V	59430	A	AG	31
V	390130	TCT	TA	31
V	567545	GCTC	GTT	29
V	207564	ATATT	ACA	26
V	242691	GGG	GA	23
V	567175	AC	A	15
V	355237	TACG	TGACGC	11
V	564696	AG	A	11
V	551283	AT	AAGTA	10
V	12616	C	CAG	7
V	551421	GC	G	7
V	567074	GTA	G	4
VI	161715	A	AT	389
VI	103932	AAATTATA	AGAT	350
VI	206951	GA	G	331
VI	31612	AATAT	AGTA	289
VI	194362	T	TAA	281
VI	123211	CT	C	270
VI	131288	T	TA	264
VI	119409	AG	A	258
VI	44418	GT	G	257
VI	159212	G	GA	247
VI	63949	T	TA	242
VI	160471	A	ATTAT	237
VI	32355	A	AC	232
VI	76173	TTT	TA	226
VI	87585	TA	T	225
VI	48119	G	GTA	223
VI	161459	G	GA	219
VI	123271	A	AT	214
VI	74992	TA	T	204
VI	157760	CT	C	198
VI	226825	AT	A	198
VI	20836	G	GA	196
VI	199066	C	CT	191
VI	206719	T	TA	190
VI	74705	C	CA	183
VI	118486	CT	C	177
VI	174109	ACTAAC	AGTA	163
VI	53048	CT	C	162
VI	57943	A	AT	151
VI	226238	G	GAAAA	149
VI	158017	TG	T	148
VI	191469	GTTT	G	146
VI	199527	AT	A	145
VI	103252	A	AT	133
VI	176506	AG	A	130
VI	27969	A	AT	128
VI	20630	A	ATT	127
VI	161527	CA	C	120
VI	157823	TT	TATA	115
VI	22967	TTATGA	T	103
VI	91775	G	GAAT	95
VI	265477	G	GT	79
VI	129958	AT	ACC	74
VI	226671	AG	A	65
VI	101499	C	CA	59
VI	149843	CTCT	CAC	53
VI	242037	A	AC	53
VI	27175	A	AT	47
VI	162419	A	AG	46
VI	32971	AT	A	42
VI	100385	ACAGGTG	A	33
VI	147079	T	TTG	28
VI	19695	GC	G	26
VI	237279	G	GTATA	23
VI	158023	AT	A	19
VI	204889	AGA	AC	15
VI	270116	G	GT	9
VI	20729	T	TG	8
VI	157896	CC	CTA	6
VI	205948	CT	CCCC	6
VI	103255	A	AA	2
VII	76303	-	A	233
VII	379163	CAGCAG	-	221
VII	16867	-	T	217
VII	885995	AT	-	211
VII	801946	-	TG	189
VII	145381	TA	-	187
VII	75903	-	A	186
VII	73818	-	A	185
VII	416658	TAT	-	180
VII	879568	-	A	173
VII	73729	TA	-	171
VII	858162	-	A	170
VII	1073344	T	-	165
VII	1052793	AAA	-	161
VII	298094	ATAT	-	159
VII	1065444	TA	-	159
VII	544711	-	CCC	157
VII	73989	-	ATA	155
VII	378027	ATGATG	-	150
VII	996829	-	A	150
VII	110617	A	-	147
VII	17006	C	-	146
VII	9381	A	-	145
VII	9620	T	-	145
VII	376067	T	-	142
VII	846871	A	-	142
VII	1066075	-	T	140
VII	53662	-	CC	139
VII	84286	T	-	138
VII	405707	T	-	138
VII	790438	-	AA	135
VII	1072707	-	A	134
VII	984348	T	-	132
VII	288376	AT	-	131
VII	888843	A	-	131
VII	9154	-	A	129
VII	739113	A	-	128
VII	859746	A	-	128
VII	167483	-	T	124
VII	953964	-	TAA	124
VII	1073448	G	-	124
VII	466985	-	AGA	123
VII	216103	T	-	121
VII	1063586	AA	-	121
VII	55993	A	-	120
VII	76042	-	C	118
VII	996481	-	T	118
VII	76588	A	-	116
VII	210125	-	T	116
VII	739246	ACTT	-	116
VII	560413	A	-	115
VII	894461	-	AA	115
VII	107991	-	T	114
VII	217379	TTG	-	114
VII	412209	AA	-	114
VII	52694	-	T	113
VII	546399	AAA	-	113
VII	1052719	T	-	113
VII	121350	-	A	112
VII	484890	A	-	112
VII	958309	-	GTAT	112
VII	995282	GGAT	AGA	112
VII	560467	-	AG	111
VII	1017881	AAA	-	111
VII	994782	GGTTTA	AGTTT	110
VII	193646	-	C	107
VII	788496	-	C	107
VII	959587	G	-	107
VII	16462	A	-	105
VII	492247	-	T	104
VII	1066859	G	-	104
VII	216170	-	A	103
VII	856945	G	-	103
VII	1058865	-	T	102
VII	787951	C	-	101
VII	311210	-	T	100
VII	147856	AA	-	99
VII	469245	-	TTT	99
VII	859044	TG	-	99
VII	953769	T	-	99
VII	303589	A	-	98
VII	794370	-	T	98
VII	968999	G	TT	98
VII	991135	AA	-	98
VII	11882	A	TT	97
VII	368551	-	A	96
VII	485314	AAA	G	96
VII	485618	-	T	96
VII	996700	T	-	95
VII	291643	AAAATA	GAAAT	94
VII	947344	-	A	94
VII	1002266	AA	-	94
VII	1012039	-	T	93
VII	225779	TCG	-	92
VII	528674	-	G	91
VII	785494	G	-	91
VII	882287	-	A	91
VII	2236	T	-	89
VII	559415	T	-	88
VII	640541	-	A	88
VII	412893	T	-	87
VII	52605	AAACGAG	GA	85
VII	568557	T	-	85
VII	596338	T	-	84
VII	858812	-	A	83
VII	173136	C	-	80
VII	1067117	AA	T	79
VII	25553	TA	-	78
VII	616054	GGCAG	-	78
VII	882743	A	-	78
VII	185797	A	-	76
VII	561653	-	A	76
VII	112192	-	A	75
VII	508601	TATC	-	74
VII	412277	CAGA	TAG	73
VII	888233	T	-	73
VII	492423	C	-	72
VII	398373	G	-	71
VII	497422	T	AAA	69
VII	857748	-	G	66
VII	987325	-	T	66
VII	115607	-	CATA	63
VII	145774	A	-	63
VII	595957	-	T	60
VII	534974	-	A	59
VII	145285	A	-	57
VII	1074042	T	-	53
VII	987689	-	A	52
VII	73310	AT	-	47
VII	545017	T	-	45
VII	1057591	A	-	45
VII	23275	AA	-	42
VII	995088	TA	G	40
VII	122514	-	T	39
VII	544382	G	-	36
VII	142038	TT	-	35
VII	888439	AA	-	34
VII	905164	-	A	34
VII	276935	-	G	33
VII	173229	C	-	32
VII	484222	-	C	31
VII	16642	-	T	27
VII	482782	A	-	23
VII	857594	T	-	23
VII	953791	-	CA	23
VII	535592	-	T	22
VII	887887	-	A	22
VII	909186	AT	-	21
VII	1073665	G	-	20
VII	465594	T	-	19
VII	508694	-	GA	19
VII	19572	G	-	18
VII	55815	G	-	18
VII	557762	A	-	18
VII	413300	T	-	16
VII	197229	CCACTTCA	GCC	15
VII	996371	G	-	15
VII	18163	A	-	11
VII	122422	A	-	11
VII	291652	AA	G	11
VII	598979	G	-	11
VII	10094	-	A	10
VII	405142	-	AA	9
VII	9989	GGT	AA	8
VII	567778	-	A	8
VII	485624	-	C	7
VII	953794	-	AC	5
VII	76045	-	C	4
VII	947347	-	A	4
VII	544384	TT	C	3
VII	76590	A	-	2
VII	405452	-	A	2
VII	560470	-	GA	2
VIII	136670	T	-	296
VIII	189769	A	-	264
VIII	70109	T	-	260
VIII	15409	G	-	255
VIII	222559	-	A	233
VIII	57520	ATA	-	202
VIII	170524	T	-	190
VIII	174971	A	-	186
VIII	383093	-	T	185
VIII	108771	-	T	179
VIII	138557	-	G	179
VIII	67586	-	TCTT	176
VIII	18613	A	-	174
VIII	149683	-	A	172
VIII	19078	A	-	168
VIII	440333	-	GAG	165
VIII	126710	-	TAT	164
VIII	521724	-	TA	163
VIII	466484	CA	ATACC	159
VIII	395164	TGTTCCTGT	CGTTCC	158
VIII	150848	T	-	157
VIII	183971	-	G	156
VIII	74444	-	GTA	154
VIII	187899	G	-	153
VIII	336197	TACT	-	152
VIII	131650	AAGC	-	151
VIII	127631	A	-	148
VIII	18412	T	-	142
VIII	18663	T	-	140
VIII	78630	-	A	138
VIII	187695	-	G	132
VIII	74649	-	T	131
VIII	442154	GTA	-	129
VIII	442155	TAGCAT	CAG	127
VIII	39529	TAGT	-	120
VIII	344320	-	T	119
VIII	445423	-	A	118
VIII	386539	T	-	113
VIII	186871	C	-	103
VIII	466968	AT	GTACA	96
VIII	399236	A	-	86
VIII	192740	-	TCAA	84
VIII	134392	T	-	52
VIII	387730	-	A	49
VIII	519135	-	T	46
VIII	161688	-	TT	39
VIII	522597	-	AT	39
VIII	64335	-	A	29
VIII	382649	AG	-	25
VIII	150539	AA	-	23
VIII	127634	AA	A	13
VIII	382579	-	G	9
VIII	554280	C	TT	9
VIII	161691	-	TT	7
VIII	126714	-	CTG	3
IX	34613	A	AT	358
IX	148730	AAT	A	347
IX	421791	G	GT	282
IX	128099	GA	G	277
IX	268328	CA	C	252
IX	126009	TC	T	248
IX	404199	GAAT	G	227
IX	268445	T	TGG	226
IX	166646	CAAT	C	224
IX	336340	T	TA	211
IX	33054	G	GAA	210
IX	285806	CA	CGCCG	208
IX	105244	TAAC	T	206
IX	214803	CT	C	206
IX	196311	A	ATT	204
IX	100618	AG	A	198
IX	397178	G	GA	198
IX	387615	TG	T	192
IX	122089	GTTT	G	190
IX	332777	CG	C	189
IX	126162	AAT	A	188
IX	134262	CA	C	188
IX	28211	CT	C	186
IX	395383	TA	T	182
IX	68236	A	ATATC	180
IX	127655	AT	A	177
IX	130294	AT	A	172
IX	27297	ACT	A	169
IX	429901	G	GA	168
IX	148906	AT	A	167
IX	102480	C	CT	165
IX	339321	G	GA	163
IX	300783	AG	A	160
IX	388296	A	AC	159
IX	399238	TCG	TTGC	157
IX	328101	T	TA	155
IX	333081	AT	A	155
IX	179719	A	AAT	152
IX	423632	C	CT	150
IX	388838	TA	T	147
IX	39412	CA	C	144
IX	193260	TTA	T	143
IX	411967	TA	T	143
IX	332900	TATC	TTT	135
IX	240939	GT	G	133
IX	69032	ACGA	ATGAT	128
IX	203425	T	TG	125
IX	216548	GT	G	125
IX	249032	C	CG	125
IX	105433	A	AAAT	118
IX	355896	TA	T	117
IX	26881	T	TC	115
IX	337243	CAAA	C	109
IX	138049	A	AC	84
IX	125862	ATT	A	71
IX	32673	AG	A	66
IX	210737	CAT	C	56
IX	212374	GA	G	52
IX	26901	CA	C	51
IX	393716	T	TC	50
IX	429698	AAA	AT	50
IX	68535	C	CG	44
IX	151474	A	AT	43
IX	393031	A	AGTT	40
IX	338044	GGAAGGA	GAGGG	39
IX	177824	ACT	A	34
IX	196247	TCTG	TGT	32
IX	196397	C	CGT	28
IX	310844	CG	CAA	26
IX	336677	T	TAGGA	24
IX	387793	AAA	AT	23
IX	406124	AT	A	21
IX	151501	GTA	GC	19
IX	387982	CGGACATCGGGGACATTTCT	C	16
IX	136217	TTG	TA	12
IX	310701	TA	TGG	11
IX	127655	AT	A	8
IX	138545	T	TA	8
X	705328	T	-	248
X	111163	-	A	231
X	424744	TTC	-	221
X	719649	A	-	219
X	458442	-	T	211
X	131055	T	-	201
X	718506	-	A	194
X	74813	-	A	180
X	106212	T	-	179
X	361644	CCG	-	179
X	50010	A	-	175
X	221207	T	-	172
X	581795	-	GTAG	171
X	115930	-	A	166
X	122613	-	GAT	166
X	391759	A	-	162
X	126727	TT	-	160
X	339753	TA	-	160
X	114907	TTGTTGTTTTCCTGCTT	CTGTTGTTTTCCTG	159
X	409224	-	T	158
X	135954	A	-	157
X	354332	-	T	157
X	503621	G	-	156
X	710476	TA	-	154
X	374676	-	GCCT	149
X	140212	A	-	147
X	407487	-	A	147
X	391632	A	-	146
X	539584	G	-	144
X	548540	AA	-	143
X	26519	C	-	140
X	383726	A	-	140
X	438675	A	-	140
X	90279	-	A	138
X	719928	TGA	-	138
X	517619	-	A	136
X	358092	-	TT	135
X	719709	A	-	133
X	486263	-	A	132
X	111539	ACA	-	131
X	130675	C	-	130
X	209540	A	-	130
X	416525	T	-	130
X	537754	-	TTT	130
X	533815	T	-	129
X	136810	T	-	128
X	159917	A	-	126
X	540541	T	-	125
X	647070	-	A	125
X	424812	G	-	123
X	83886	-	T	122
X	121938	T	-	121
X	165552	T	-	120
X	211992	T	-	119
X	543292	T	-	119
X	569547	G	-	119
X	710410	T	-	119
X	542676	-	G	118
X	486349	-	G	117
X	607721	-	A	117
X	278431	-	A	116
X	218872	-	A	115
X	395708	-	C	115
X	329323	CTTC	T	111
X	417192	-	A	111
X	606822	-	A	110
X	719078	-	TTT	110
X	133940	T	-	109
X	521979	AT	-	109
X	486535	-	AA	108
X	607221	-	A	108
X	620736	TA	G	106
X	604525	AT	-	105
X	607174	-	T	105
X	111408	-	T	104
X	391438	T	-	104
X	30875	GTAAA	-	103
X	116400	-	AA	103
X	342314	T	-	103
X	538484	T	-	99
X	610839	A	-	97
X	134180	AAA	-	94
X	160259	T	-	94
X	417351	A	-	93
X	582470	A	-	90
X	459766	-	A	83
X	338043	G	-	82
X	31341	-	AA	79
X	345785	A	-	79
X	79591	A	-	76
X	537883	T	-	71
X	207453	GCATT	-	64
X	217533	A	-	57
X	59583	A	-	48
X	539699	-	C	47
X	122039	CGC	TGCG	45
X	37982	-	AG	43
X	718558	-	A	42
X	355955	CT	TAA	39
X	374281	AC	-	37
X	606509	T	-	37
X	517985	-	T	35
X	116505	T	-	34
X	526800	TA	-	32
X	29313	T	-	31
X	83937	T	-	30
X	327878	-	T	30
X	663607	C	-	30
X	29870	-	C	29
X	28330	G	-	25
X	422852	TACCCG	-	25
X	582425	T	-	25
X	701896	A	-	24
X	28304	CCAA	-	21
X	197245	AT	-	21
X	31344	-	AA	12
X	204825	-	A	11
X	576841	A	-	9
X	620086	-	T	9
X	620116	CCTTAGCTAACGCAAA	AG	9
X	486539	-	AA	8
X	607874	-	T	8
X	436461	-	A	7
X	111291	G	-	5
X	116404	-	AG	4
X	204488	ACTGGCGTTATACAGAA	-	4
X	122697	TTGAGCAGT	-	2
X	355958	-	A	2
XI	666557	T	-	244
XI	451569	GAACAC	-	222
XI	476161	TA	-	215
XI	196849	TTGCAG	-	210
XI	271770	AA	-	204
XI	8510	TA	-	196
XI	627507	AACAAT	GAC	192
XI	21946	C	-	191
XI	514756	T	-	186
XI	625529	-	ACA	182
XI	380135	TGTTGT	-	180
XI	638298	-	G	180
XI	74279	TA	-	179
XI	613087	-	AGA	178
XI	74709	-	T	170
XI	626218	-	CA	170
XI	549464	AATTTTCT	CATTTTC	166
XI	143378	-	A	164
XI	96630	-	T	161
XI	38634	AAGA	-	158
XI	432366	A	-	155
XI	19389	TT	-	154
XI	213285	-	C	154
XI	315395	A	-	153
XI	389244	A	-	153
XI	427135	G	-	151
XI	12344	TT	-	149
XI	374339	AATT	-	149
XI	430549	CT	GTA	149
XI	24437	TT	C	148
XI	136494	-	T	146
XI	379759	T	-	146
XI	646425	G	-	146
XI	270911	-	C	144
XI	12688	GTTTTT	TTTTTTG	140
XI	195050	TCATAT	CCATA	140
XI	523653	TGCTGC	-	138
XI	22133	T	-	137
XI	98219	A	-	134
XI	314775	T	-	133
XI	387545	-	A	132
XI	407997	-	A	131
XI	74516	-	A	130
XI	618691	-	A	130
XI	308787	GCACC	-	129
XI	614248	G	AA	129
XI	203125	TTT	ATTTC	128
XI	273359	-	A	128
XI	574799	A	-	127
XI	316402	A	-	126
XI	379015	-	G	126
XI	18400	T	-	125
XI	213587	-	CC	125
XI	614070	T	-	125
XI	232039	A	-	123
XI	427235	-	A	122
XI	432847	AAA	-	122
XI	571557	CCAATTA	TCAATT	122
XI	551806	A	-	119
XI	567620	ATCG	-	119
XI	171227	-	A	118
XI	261949	-	TATT	118
XI	317104	-	A	118
XI	179179	AAAATGA	GAAATG	115
XI	223251	-	G	115
XI	203124	-	AT	113
XI	3319	A	-	112
XI	260061	-	T	111
XI	385575	TAA	-	111
XI	566100	T	-	111
XI	113004	A	-	110
XI	565205	-	T	108
XI	262159	GTT	-	107
XI	532538	G	-	106
XI	63834	-	A	105
XI	530689	AA	-	105
XI	248806	-	A	102
XI	618467	T	-	101
XI	3478	A	-	98
XI	258710	C	-	98
XI	83878	-	A	94
XI	612370	A	-	90
XI	325449	TT	-	89
XI	411523	-	T	84
XI	530616	-	G	81
XI	260786	C	-	78
XI	411481	-	A	77
XI	513774	-	T	75
XI	527743	-	AA	74
XI	315610	-	C	67
XI	38175	T	-	64
XI	465261	T	-	63
XI	626765	-	A	61
XI	42394	-	A	59
XI	246110	-	A	51
XI	349385	T	-	50
XI	115412	AG	-	49
XI	92298	-	T	47
XI	431269	-	T	40
XI	232607	AAT	-	37
XI	78839	A	-	33
XI	393546	G	AA	32
XI	630489	A	-	32
XI	658274	G	-	31
XI	19283	ATTAGGA	G	30
XI	317063	-	TG	30
XI	219888	-	A	28
XI	379134	-	TT	27
XI	513683	T	-	26
XI	19608	A	-	24
XI	614187	C	-	24
XI	570204	AA	-	23
XI	203074	-	ATT	21
XI	427267	T	-	19
XI	92714	-	TT	17
XI	146380	-	G	15
XI	38637	A	-	13
XI	46700	T	-	11
XI	411526	-	T	10
XI	92717	-	TT	9
XI	146626	GT	-	9
XI	20534	C	-	8
XI	567621	TCGA	-	5
XI	576173	A	-	5
XI	68468	-	G	2
XI	213289	-	T	2
XII	460478	T	-	9321
XII	460416	GT	A	438
XII	863688	CTCAGATCCTCA	TTCAGATCC	222
XII	1052908	A	-	139
XII	1030472	-	TC	136
XII	555318	ACA	-	135
XII	1054955	A	-	134
XII	111591	T	-	129
XII	553705	G	ATATA	128
XII	1057102	-	A	126
XII	20566	TTACA	-	125
XII	1053045	T	-	125
XII	23508	-	A	124
XII	248522	AT	-	124
XII	948003	-	A	122
XII	92660	T	-	121
XII	820469	G	-	121
XII	195202	A	-	120
XII	112177	AAAAA	G	119
XII	136434	T	-	117
XII	491370	TT	-	117
XII	511546	CAGCAA	-	117
XII	787599	A	-	116
XII	852459	A	-	115
XII	922016	A	-	115
XII	274060	ATAT	-	114
XII	494372	-	A	114
XII	928464	-	G	112
XII	112503	T	-	111
XII	520460	T	-	111
XII	764196	T	-	111
XII	818745	A	-	111
XII	959121	ATTTC	TT	110
XII	747710	-	T	109
XII	839881	G	AT	109
XII	20976	AT	G	108
XII	263051	A	-	108
XII	634031	G	-	107
XII	28304	-	T	106
XII	239172	A	-	106
XII	517893	A	-	106
XII	732527	-	C	106
XII	137919	T	-	104
XII	828135	-	T	104
XII	93757	-	TT	103
XII	669182	-	T	103
XII	830630	TTTT	-	102
XII	385576	AA	-	101
XII	719534	T	-	101
XII	1054795	C	-	100
XII	393579	-	A	99
XII	241570	T	-	97
XII	369471	-	G	97
XII	688702	-	T	97
XII	760763	CC	-	97
XII	766107	A	-	96
XII	835609	AAG	-	96
XII	856362	T	-	96
XII	669716	GAA	-	95
XII	725705	A	-	95
XII	796918	A	-	95
XII	687853	A	-	92
XII	1028974	C	GT	92
XII	241801	CT	-	91
XII	793049	AAA	-	91
XII	239220	-	A	90
XII	713116	T	-	90
XII	495314	-	C	89
XII	710408	T	-	89
XII	809221	-	T	89
XII	674079	AAT	CA	88
XII	849646	TAT	-	88
XII	611828	T	-	86
XII	685663	-	CGT	85
XII	687405	TTTCT	CTTC	85
XII	293728	T	-	84
XII	498715	TTTAT	-	83
XII	556592	T	-	82
XII	745602	T	-	82
XII	861593	-	T	82
XII	1014228	TC	-	82
XII	187138	T	-	80
XII	747477	T	-	79
XII	805657	A	-	77
XII	86843	TT	-	75
XII	607134	TTCT	CTC	75
XII	975700	-	T	75
XII	605688	GTAT	-	74
XII	746533	-	T	74
XII	332429	-	G	71
XII	633830	T	-	71
XII	712833	-	C	71
XII	504386	-	G	69
XII	875489	A	-	68
XII	369533	-	T	66
XII	332525	AA	-	65
XII	563748	A	-	61
XII	817783	-	A	61
XII	243753	A	-	60
XII	757386	ACTG	-	60
XII	628329	A	-	59
XII	673424	A	-	57
XII	672903	TC	-	56
XII	951124	T	-	55
XII	748909	A	-	54
XII	282651	T	-	53
XII	510209	T	-	53
XII	784382	-	C	48
XII	125357	A	-	44
XII	1043537	-	T	43
XII	181519	C	-	42
XII	794052	-	T	42
XII	1058758	A	-	42
XII	92396	A	-	40
XII	852480	-	A	37
XII	571869	TT	-	34
XII	728213	-	A	32
XII	710918	-	C	28
XII	771882	-	AGTC	28
XII	987161	G	-	28
XII	493256	G	-	26
XII	682671	-	G	25
XII	793189	-	T	24
XII	130602	-	A	23
XII	792151	T	-	23
XII	856319	A	-	21
XII	543545	T	-	20
XII	670302	GTG	C	20
XII	92741	-	G	19
XII	92048	A	-	16
XII	130929	A	-	16
XII	552743	-	ACT	16
XII	669124	CC	T	16
XII	747822	-	T	16
XII	644385	-	C	15
XII	728269	G	-	15
XII	92780	G	-	14
XII	131004	CGTC	GT	12
XII	640114	-	C	11
XII	1053324	AATC	-	11
XII	680989	C	-	9
XII	326442	TC	G	8
XII	243622	AA	-	7
XII	732531	-	C	5
XII	823388	GGG	T	5
XII	1052068	T	-	5
XII	657883	C	-	3
XII	757390	AGTA	-	2
XIII	28147	GT	-	217
XIII	861851	AG	-	212
XIII	247503	TA	-	211
XIII	263321	-	GT	208
XIII	848486	-	AT	208
XIII	511586	T	-	199
XIII	14305	-	GCAT	195
XIII	58898	T	-	184
XIII	904193	AT	-	170
XIII	859175	TA	-	168
XIII	858327	CTT	-	159
XIII	168067	-	T	152
XIII	886521	AAA	-	150
XIII	95396	-	A	149
XIII	251590	-	GTTT	149
XIII	167432	A	-	148
XIII	774965	-	AG	148
XIII	399472	A	-	147
XIII	14143	G	-	145
XIII	277275	A	-	140
XIII	798262	T	-	139
XIII	651504	A	-	134
XIII	654161	ATA	-	133
XIII	86794	-	A	132
XIII	261668	A	-	132
XIII	481989	-	A	127
XIII	141813	C	-	126
XIII	85890	A	-	125
XIII	298099	G	TT	125
XIII	645333	-	A	125
XIII	386029	T	-	123
XIII	262726	A	-	122
XIII	169803	CCCAAGA	ACCAAG	121
XIII	480741	-	T	121
XIII	23864	-	C	119
XIII	168886	T	-	119
XIII	259390	-	C	119
XIII	343657	-	A	117
XIII	759679	-	T	117
XIII	312171	-	A	116
XIII	141967	-	A	115
XIII	904469	A	-	113
XIII	392684	G	-	111
XIII	453505	-	C	111
XIII	886589	TT	C	111
XIII	892734	TA	-	110
XIII	396553	-	A	109
XIII	886952	-	T	109
XIII	572873	AA	-	108
XIII	26795	-	AA	106
XIII	77897	AA	-	106
XIII	354822	A	-	105
XIII	433796	A	-	102
XIII	513589	-	A	102
XIII	226972	A	-	101
XIII	275577	-	T	101
XIII	437392	-	C	101
XIII	509281	-	TT	99
XIII	512547	-	AGTT	95
XIII	411264	-	TT	94
XIII	124042	-	T	92
XIII	481875	-	A	90
XIII	511310	-	A	89
XIII	540993	-	T	89
XIII	344221	-	T	88
XIII	124045	G	TT	85
XIII	353478	T	-	85
XIII	578714	-	C	84
XIII	77135	-	A	83
XIII	502825	T	-	81
XIII	70292	-	C	79
XIII	481051	G	CT	78
XIII	141601	T	-	75
XIII	486164	T	-	75
XIII	18907	AT	-	72
XIII	53803	ACC	-	66
XIII	300804	-	A	64
XIII	562854	-	T	48
XIII	354751	T	-	47
XIII	26817	ACCCT	-	45
XIII	562892	T	-	44
XIII	512573	TTT	-	43
XIII	300758	-	G	42
XIII	574323	T	-	42
XIII	297065	-	G	39
XIII	234636	ATTA	TTT	37
XIII	268102	TT	-	35
XIII	95516	-	A	34
XIII	558884	AGA	GG	34
XIII	300587	-	A	33
XIII	774967	-	AG	30
XIII	33870	-	T	29
XIII	494827	TAG	AA	28
XIII	263069	G	ATA	25
XIII	264332	-	A	24
XIII	343661	-	A	22
XIII	852529	-	GTC	20
XIII	272763	T	-	19
XIII	124563	-	C	15
XIII	195892	-	AAG	15
XIII	236883	T	-	15
XIII	886589	TT	C	15
XIII	268385	A	-	13
XIII	852237	T	-	13
XIII	167952	-	A	11
XIII	411266	-	TT	9
XIII	437397	-	C	9
XIII	184027	-	TT	4
XIII	14025	G	-	2
XIII	481992	-	G,A	2
XIII	917289	GTTTAGA	-	2
XIV	319853	-	TGA	272
XIV	332684	CAA	-	263
XIV	701531	GGA	-	251
XIV	51869	TATC	-	235
XIV	480999	-	C	219
XIV	547922	A	-	175
XIV	500767	AACGT	GACG	170
XIV	547379	GG	-	170
XIV	500315	T	-	161
XIV	65239	A	-	157
XIV	229900	T	-	153
XIV	231054	TTCAG	-	150
XIV	476710	T	-	147
XIV	439397	-	T	145
XIV	218713	A	-	143
XIV	186944	T	-	142
XIV	197765	TCC	-	141
XIV	711616	T	-	141
XIV	94849	-	TTAC	140
XIV	404701	ATT	-	139
XIV	743187	-	A	137
XIV	17398	CC	-	133
XIV	628630	G	CA	133
XIV	525983	A	-	131
XIV	331700	A	-	129
XIV	356924	T	-	129
XIV	586257	TAT	-	127
XIV	281794	A	-	126
XIV	400713	A	-	126
XIV	505851	T	-	125
XIV	96192	-	A	123
XIV	398376	AT	-	122
XIV	28476	A	-	121
XIV	65025	C	-	119
XIV	331791	T	-	116
XIV	312329	ACG	-	115
XIV	772580	-	TGT	113
XIV	373684	AAA	-	111
XIV	561565	-	T	108
XIV	349346	-	C	104
XIV	517142	A	-	104
XIV	263350	TTTT	A	103
XIV	105051	ATAT	TTA	102
XIV	472576	G	-	102
XIV	547976	GTT	-	102
XIV	7129	T	-	101
XIV	106213	AGC	-	101
XIV	691294	AT	G	100
XIV	442494	TCTT	-	98
XIV	373629	T	-	93
XIV	499557	A	-	93
XIV	500477	T	-	92
XIV	102794	TTT	-	86
XIV	416362	-	T	85
XIV	647248	C	-	83
XIV	373632	TT	A	79
XIV	584074	AGA	GG	79
XIV	218947	AA	-	75
XIV	87319	ACGAAATA	GCAAAAT	74
XIV	609580	-	A	74
XIV	157418	T	-	73
XIV	472583	GG	C	70
XIV	678662	T	-	65
XIV	23573	-	T	49
XIV	31618	-	C	47
XIV	587868	C	-	46
XIV	31547	TGTATATAT	-	42
XIV	669858	TT	-	37
XIV	33230	TTTT	A	35
XIV	502927	-	AA	34
XIV	560932	-	C	34
XIV	269872	-	CT	30
XIV	473369	CC	G	27
XIV	598012	TA	CTT	24
XIV	776990	-	G	23
XIV	43258	TT	A	16
XIV	441344	-	G	16
XIV	560599	AG	-	16
XIV	502858	-	T	3
XV	45898	ATT	-	240
XV	70059	T	-	219
XV	371479	-	T	200
XV	887012	-	GAA	196
XV	181655	C	-	186
XV	31136	CGATTCA	T	185
XV	850191	AA	-	183
XV	618738	-	AT	181
XV	158962	T	-	179
XV	356865	T	-	171
XV	277877	AT	-	170
XV	690586	-	T	169
XV	91997	TA	-	162
XV	521259	A	-	162
XV	138047	TA	-	161
XV	391987	-	T	158
XV	410742	-	T	158
XV	96928	-	G	155
XV	228425	-	T	153
XV	524871	-	TA	153
XV	216605	TCACCA	-	152
XV	969125	A	-	143
XV	114133	-	T	141
XV	54270	ATC	-	138
XV	292241	ATATACAA	GTATAC	138
XV	180383	-	T	131
XV	299707	T	-	131
XV	136026	A	-	130
XV	463620	-	A	130
XV	165371	T	-	129
XV	418072	TTGT	-	127
XV	367555	TA	-	124
XV	589865	-	TT	124
XV	800880	-	A	123
XV	825954	T	-	122
XV	113270	-	T	121
XV	471732	-	T	120
XV	111217	A	-	118
XV	77347	TTGAT	CTG	117
XV	820811	T	-	117
XV	160744	T	-	116
XV	850793	T	-	116
XV	683929	-	A	115
XV	1039719	G	-	113
XV	412909	A	-	111
XV	298969	T	-	110
XV	347956	-	G	109
XV	382988	AA	-	109
XV	385320	A	TT	109
XV	413752	A	-	108
XV	417837	-	C	107
XV	384958	A	-	106
XV	522252	-	A	106
XV	385734	C	-	105
XV	514806	-	T	104
XV	296474	C	-	103
XV	513232	A	-	103
XV	94028	T	-	102
XV	180442	T	-	102
XV	701325	C	-	102
XV	854181	A	-	101
XV	389708	-	T	100
XV	506073	TGACTA	-	100
XV	842496	T	-	100
XV	904740	-	G	100
XV	443755	-	T	99
XV	692135	A	-	99
XV	414171	-	T	98
XV	427530	G	-	98
XV	372343	-	T	97
XV	631789	G	-	97
XV	644404	T	-	96
XV	981540	TTTT	-	96
XV	338930	TCAG	-	95
XV	392395	-	A	94
XV	32775	-	TTCT	93
XV	421717	T	-	92
XV	624724	-	C	92
XV	368066	C	TTTT	91
XV	87297	-	A	90
XV	92463	A	-	90
XV	213813	T	-	89
XV	457827	-	T	89
XV	522706	TA	-	89
XV	818557	-	A	89
XV	383411	T	-	88
XV	410002	T	-	88
XV	479893	GAA	-	88
XV	605113	A	-	87
XV	141556	T	-	86
XV	683622	-	T	86
XV	422079	T	-	85
XV	670430	A	-	85
XV	822432	-	T	85
XV	850739	A	-	85
XV	601085	-	T	84
XV	832311	-	T	84
XV	422652	-	A	82
XV	780674	GTAA	-	82
XV	347610	-	C	81
XV	384492	A	-	81
XV	418281	A	-	80
XV	147204	TA	-	79
XV	266218	A	-	79
XV	424825	A	-	79
XV	608547	A	-	79
XV	162054	-	T	77
XV	167004	TTA	-	76
XV	416338	A	-	76
XV	462267	-	G	76
XV	513038	-	T	76
XV	517545	TT	-	76
XV	233687	T	-	75
XV	389453	CAT	-	74
XV	805015	ATACTA	-	74
XV	832085	T	-	74
XV	497200	-	CA	73
XV	113936	A	-	72
XV	524974	TG	-	72
XV	592958	-	T	70
XV	724864	T	-	67
XV	113875	T	-	62
XV	574956	T	-	62
XV	594280	-	AA	61
XV	504675	-	GC	58
XV	727374	-	T	58
XV	624476	TT	-	55
XV	110087	T	-	54
XV	1019977	A	-	54
XV	536929	T	-	51
XV	385956	A	-	48
XV	414230	G	-	48
XV	427299	-	A	48
XV	106323	-	AT	46
XV	618968	A	-	45
XV	469286	-	C	41
XV	606444	T	-	41
XV	217068	-	T	40
XV	580087	T	-	40
XV	251124	-	T	38
XV	520979	T	-	38
XV	636852	-	A	37
XV	860846	-	TT	37
XV	79623	G	-	31
XV	436846	C	AT	31
XV	467927	-	T	31
XV	301072	CTTT	TG	29
XV	908671	-	G	28
XV	170473	-	T	27
XV	564438	A	-	26
XV	32031	-	A	23
XV	370888	-	G	21
XV	413694	T	-	21
XV	569690	GAATCATT	AAATCA	21
XV	216271	GTC	-	20
XV	181607	-	A	19
XV	594302	A	-	19
XV	386088	AC	T	18
XV	438791	-	T	18
XV	514857	-	T	17
XV	427395	-	C	16
XV	612516	-	A	16
XV	619076	C	-	15
XV	860584	-	T	15
XV	384585	A	-	13
XV	832088	TA	C	13
XV	91921	T	-	12
XV	469291	-	T	12
XV	516305	C	-	11
XV	520511	-	AAA	11
XV	860962	-	A	10
XV	389478	-	T	9
XV	618972	AAA	TG	9
XV	515184	-	T	7
XV	32020	AA	-	6
XV	110947	AAGA	-	6
XV	516329	T	-	6
XV	638731	-	T	6
XV	678957	CG	-	5
XV	79627	G	-	2
XV	111120	T	-	2
XV	392398	-	A	2
XV	514969	-	C	2
XVI	115881	C	CCAA	212
XVI	276079	CAT	C	177
XVI	864021	G	GT	174
XVI	99954	TGAA	T	173
XVI	462405	AGT	A	173
XVI	426048	GA	G	169
XVI	926679	T	TG	167
XVI	627152	A	AT	166
XVI	921556	CCT	C	160
XVI	121581	AT	A	153
XVI	586765	TA	T	142
XVI	920510	GA	G	141
XVI	79445	CT	C	139
XVI	115228	G	GA	139
XVI	883231	CA	C	139
XVI	899836	A	AG	138
XVI	128655	TATC	T	134
XVI	74300	TA	T	131
XVI	488388	ATTTC	A	130
XVI	117720	C	CT	128
XVI	876797	G	GA	128
XVI	922730	CA	C	118
XVI	744003	GA	G	117
XVI	587778	TA	T	110
XVI	606386	C	CTGT	110
XVI	301276	TA	T	109
XVI	74739	ATAT	A	108
XVI	443793	CCT	C	108
XVI	246962	TA	T	103
XVI	99323	GT	G	102
XVI	746899	AT	A	102
XVI	487213	TA	T	101
XVI	73060	G	GT	99
XVI	754378	TGGG	T	95
XVI	214236	CA	C	93
XVI	370710	A	AT	93
XVI	451141	T	TG	92
XVI	472924	G	GA	92
XVI	320885	AC	A	91
XVI	344854	TA	T	89
XVI	76572	AAAAC	A	87
XVI	491941	T	TAA	85
XVI	920625	CA	C	85
XVI	921161	CA	C	84
XVI	510161	CT	C	82
XVI	502842	CA	C	81
XVI	929885	G	GA	75
XVI	450415	AC	A	66
XVI	99027	ACAC	AGA	63
XVI	637334	C	CAT	59
XVI	480253	CAA	CT	53
XVI	488828	G	GA	52
XVI	281419	TG	T	45
XVI	923583	GA	GGG	41
XVI	125440	G	GC	39
XVI	488577	GGTA	GAT	38
XVI	924193	T	TA	38
XVI	75455	TGC	T	35
XVI	101482	A	AG	32
XVI	241565	G	GTGT	31
XVI	292535	A	AG	31
XVI	64901	T	TC	25
XVI	511831	TA	T	25
XVI	451767	TG	T	18
XVI	128555	AG	A	16
XVI	455096	AAA	AC	5
XVI	436384	A	AT	4

## Sheet: Copy Number Variation
Chromosome	start	end	size	log2 (P5/P24)	Gene	Description
chrI	160532	162470	1939	-1.67166	YAR009C	Retrotransposon TYA Gag and TYB Pol genes; in YARCTY1-1 TYB is mutant and probably non-functional; protein product forms cytoplasmic foci upon DNA replication stress
chrI	163014	165904	2891	-2.80334	YAR010C	Retrotransposon TYA Gag gene co-transcribed with TYB Pol; in YARCTY1-1 TYB is mutant and probably non-functional
chrII	222548	226662	4115	-2.9681	YBL005W-B	Retrotransposon TYA Gag and TYB Pol genes; transcribed/translated as one unit; polyprotein is processed to make a nucleocapsid-like protein (Gag), reverse transcriptase (RT), protease (PR), and integrase (IN); similar to retroviral genes
chrII	259744	265252	5509	-3.02317	YBR012W-A	Retrotransposon TYA Gag gene co-transcribed with TYB Pol; translated as TYA or TYA-TYB polyprotein; Gag is a nucleocapsid protein that is the structural constituent of virus-like particles (VLPs); similar to retroviral Gag
chrII	221324	222514	1191	-3.06103	YBL005W-A	Retrotransposon TYA Gag gene co-transcribed with TYB Pol; translated as TYA or TYA-TYB polyprotein; Gag is a nucleocapsid protein that is the structural constituent of virus-like particles (VLPs); similar to retroviral Gag
chrIII	312614	313702	1089	-0.749036	RDS1	Zinc cluster transcription factor involved in conferring resistance to cycloheximide
chrIII	85120	88316	3197	-1.05891	YCL019W	Retrotransposon TYA Gag and TYB Pol genes; transcribed/translated as one unit; polyprotein is processed to make a nucleocapsid-like protein (Gag), reverse transcriptase (RT), protease (PR), and integrase (IN); similar to retroviral genes
chrIV	879394	880516	1123	-1.74272	YDR210C-D	Retrotransposon TYA Gag and TYB Pol genes transcribed/translated as one unit polyprotein is processed to make a nucleocapsid-like protein (Gag), reverse transcriptase (RT), protease (PR), and integrase (IN) similar to retroviral genes
chrIV	987548	988942	1395	-1.96751	YDR261C-D	Retrotransposon TYA Gag and TYB Pol genes in YDRCTY1-3 TYB is mutant and probably non-functional
chrIV	1096008	1099374	3367	-2.61906	YDRWTy1-4	Long Terminal Repeat (LTR) retrotransposon of the Copia (Pseudoviridae) group contains co-transcribed genes TYA Gag and TYB Pol, encoding proteins involved in structure and function of virus-like particles, flanked by two direct repeats
chrIV	881672	883950	2279	-2.62203	YDR210C-D	Retrotransposon TYA Gag and TYB Pol genes transcribed/translated as one unit polyprotein is processed to make a nucleocapsid-like protein (Gag), reverse transcriptase (RT), protease (PR), and integrase (IN) similar to retroviral genes
chrIV	1210350	1211506	1157	-2.63134	YDRWTy1-5	Long Terminal Repeat (LTR) retrotransposon of the Copia (Pseudoviridae) group contains co-transcribed genes TYA Gag and TYB Pol, encoding proteins involved in structure and function of virus-like particles, flanked by two direct repeats
chrIV	988976	992342	3367	-2.67939	YDR261C-D	Retrotransposon TYA Gag and TYB Pol genes in YDRCTY1-3 TYB is mutant and probably non-functional
chrIV	647752	651152	3401	-2.95506	YDR098C-B	Retrotransposon TYA Gag and TYB Pol genes; transcribed/translated as one unit; polyprotein is processed to make a nucleocapsid-like protein (Gag), reverse transcriptase (RT), protease (PR), and integrase (IN); similar to retroviral genes
chrIV	1207222	1210282	3061	-2.97597	YDRWTy1-5	Long Terminal Repeat (LTR) retrotransposon of the Copia (Pseudoviridae) group contains co-transcribed genes TYA Gag and TYB Pol, encoding proteins involved in structure and function of virus-like particles, flanked by two direct repeats
chrIV	1155916	1159860	3945	-3.66997	*
chrIV	880550	881638	1089	-4.04711	YDR210C-D	Retrotransposon TYA Gag and TYB Pol genes transcribed/translated as one unit polyprotein is processed to make a nucleocapsid-like protein (Gag), reverse transcriptase (RT), protease (PR), and integrase (IN) similar to retroviral genes
chrV	492712	493766	1055	-2.03228	YERCTy1-2	Long Terminal Repeat (LTR) retrotransposon of the Copia (Pseudoviridae) group contains co-transcribed genes TYA Gag and TYB Pol, encoding proteins involved in structure and function of virus-like particles, flanked by two direct repeats
chrV	493834	498356	4523	-2.43841	YER160C	Retrotransposon TYA Gag and TYB Pol genes transcribed/translated as one unit polyprotein is processed to make a nucleocapsid-like protein (Gag), reverse transcriptase (RT), protease (PR), and integrase (IN) similar to retroviral genes
chrV	445656	449158	3503	-2.57941	YERCTy1-1	Long Terminal Repeat (LTR) retrotransposon of the Copia (Pseudoviridae) group contains co-transcribed genes TYA Gag and TYB Pol, encoding proteins involved in structure and function of virus-like particles, flanked by two direct repeats
chrVII	3860	4914	1055	-0.871093	*
chrVII	1038	2398	1361	-0.914345	*
chrVII	4948	6342	1395	-0.981051	YGL262W	Putative protein of unknown function null mutant displays elevated sensitivity to expression of a mutant huntingtin fragment or of alpha-synuclein YGL262W is not an essential gene
chrVII	820166	821288	1123	-2.34899	*
chrVII	821322	823056	1735	-2.64901	*
chrVII	818704	820132	1429	-2.71207	*
chrVII	563126	567240	4115	-2.74418	YGRCTy1-2	Long Terminal Repeat (LTR) retrotransposon of the Copia (Pseudoviridae) group contains co-transcribed genes TYA Gag and TYB Pol, encoding proteins involved in structure and function of virus-like particles, flanked by two direct repeats
chrVII	536028	539360	3333	-2.80626	YGR027W-B	Retrotransposon TYA Gag and TYB Pol genes transcribed/translated as one unit polyprotein is processed to make a nucleocapsid-like protein (Gag), reverse transcriptase (RT), protease (PR), and integrase (IN) similar to retroviral genes
chrVII	539394	541400	2007	-2.91083	YGRWTy1-1	Long Terminal Repeat (LTR) retrotransposon of the Copia (Pseudoviridae) group contains co-transcribed genes TYA Gag and TYB Pol, encoding proteins involved in structure and function of virus-like particles, flanked by two direct repeats
chrVIII	7362	11884	4523	5.8125	*
chrVIII	193172	194294	1123	5.11239	*
chrVIII	214218	215850	1633	-2.28066	*
chrVIII	544868	549356	4489	-2.74113	*
chrIX	433892	437224	3333	-5.07853	*
chrX	476120	477446	1327	-1.86677	*
chrX	481696	483668	1973	-2.39745	*
chrX	472618	476052	3435	-2.64122	*
chrX	478262	481628	3367	-2.9204	*
chrX	16644	18752	2109	-5.36105	*
chrX	722722	724354	1633	-5.79784	*
chrXII	478262	481628	3367	-2.331	*
chrXII	216360	220712	4353	-2.48735	*
chrXII	593420	596718	3299	-2.80324	*
chrXII	651118	654416	3299	-2.908	*
chrXIII	200006	201332	1327	-1.85926	*
chrXIII	375480	378438	2959	-2.34034	*
chrXIII	184298	187766	3469	-2.49048	*
chrXIII	357188	359738	2551	-2.61843	*
chrXIII	196572	199938	3367	-2.77994	*
chrXIII	361506	362628	1123	-2.78185	*
chrXIII	359772	361472	1701	-2.9328	*
chrXIV	101202	102460	1259	-1.424	*
chrXIV	519402	523720	4319	-2.52349	*
chrXIV	96850	101168	4319	-2.81232	*
chrXIV	356984	359330	2347	-4.08006	*
chrXV	849066	851378	2313	-1.58536	*
chrXV	121364	122690	1327	-1.756	*
chrXV	599370	600424	1055	-2.2376	*
chrXV	595086	598418	3333	-2.62809	*
chrXV	118100	121296	3197	-2.91464	*
chrXV	26742	29054	2313	-4.62218	*
chrXV	11986	22492	10507	-6.70992	*
chrXVI	927504	931652	4149	-1.13582	Subtelomeric region
chrXVI	932536	942328	9793	-1.17637	Subtelomeric region
chrXVI	805512	806804	1293	-1.87914	YPR137C-B	Retrotransposon TYA Gag and TYB Pol genes transcribed/translated as one unit polyprotein is processed to make a nucleocapsid-like protein (Gag), reverse transcriptase (RT), protease (PR), and integrase (IN) similar to retroviral genes
chrXVI	844612	848012	3401	-2.82415	YPR158W-B	Retrotransposon TYA Gag and TYB Pol genes transcribed/translated as one unit polyprotein is processed to make a nucleocapsid-like protein (Gag), reverse transcriptase (RT), protease (PR), and integrase (IN) similar to retroviral genes
chrXVI	56696	60062	3367	-2.92619	YPL257W-B	Retrotransposon TYA Gag and TYB Pol genes transcribed/translated as one unit polyprotein is processed to make a nucleocapsid-like protein (Gag), reverse transcriptase (RT), protease (PR), and integrase (IN) similar to retroviral genes
chrXVI	852908	856206	3299	-2.96441	YPR158C-D	Retrotransposon TYA Gag and TYB Pol genes transcribed/translated as one unit polyprotein is processed to make a nucleocapsid-like protein (Gag), reverse transcriptase (RT), protease (PR), and integrase (IN) similar to retroviral genes
chrXVI	807416	810272	2857	-3.18438	YPR137C-B	Retrotransposon TYA Gag and TYB Pol genes transcribed/translated as one unit polyprotein is processed to make a nucleocapsid-like protein (Gag), reverse transcriptase (RT), protease (PR), and integrase (IN) similar to retroviral genes
chrMito	13924	16406	2483	5.27775	*
chrMito	20928	21982	1055	-4.26261	*
chrMito	60708	61830	1123	-6.17648	*
* Genomic regions non associated with any gene
